# Supplementary material for: Evaluating How Safety-Net Hospitals Are Identified: Systematic Review and Recommendations
Source: Health Equity. 2022 Apr 14;6(1):298–306. doi: 10.1089/heq.2021.0076 (PMC9081065; doi:10.1089/heq.2021.0076)
Supplement: Supplemental data [file Suppl_Data.zip › DatasetSafetyNetSystematicReview.xlsx]

## Sheet: Data Dictionary
Variable	Variable Description	Values
FirstAuthor	Name of First Author	Text
Year	Year of Publication	#
Web_Link	PubMed Internet Link to Article	Text
Title	Article Title	Text
d_Medicaid	Dimension of Disadvantage: Medicaid	0=No; 1=Yes
d_Uninsured	Dimension of Disadvantage: Uninsured	0=No; 1=Yes
d_PrivIns	Dimension of Disadvantage: Private Insurance	0=No; 1=Yes
d_Uncomp	Dimension of Disadvantage: Uncompensated Care	0=No; 1=Yes
d_Charity	Dimension of Disadvantage: Charity Care	0=No; 1=Yes
d_DSH	Dimension of Disadvantage: Disproportionate Share Hospital Index	0=No; 1=Yes
d_SSI	Dimension of Disadvantage: Supplemental Security Income	0=No; 1=Yes
d_Assoc	Dimension of Disadvantage: Association Membership	0=No; 1=Yes
d_HospChar	Dimension of Disadvantage: Hospital Characteristic	0=No; 1=Yes
d_Minority	Dimension of Disadvantage: Race/Ethnic Minority	0=No; 1=Yes
d_Income	Dimension of Disadvantage: Income	0=No; 1=Yes
d_Educat	Dimension of Disadvantage: Education	0=No; 1=Yes
d_Poverty	Dimension of Disadvantage: Poverty	0=No; 1=Yes
d_Homeless	Dimension of Disadvantage: Homelessness	0=No; 1=Yes
d_Unemploy	Dimension of Disadvantage: Unemployment	0=No; 1=Yes
d_OwnHome	Dimension of Disadvantage: Owner Occupied Housing	0=No; 1=Yes
d_HomeCrowd	Dimension of Disadvantage: Homes with Crowding	0=No; 1=Yes
d_SelfIdentify	Dimension of Disadvantage: Survey of Hospital Leadership Self Identify as Safety Net Hospital	0=No; 1=Yes
d_Other	Dimension of Disadvantage: Other	0=No; 1=Yes
d_count	Total Count of Disadvantage Dimensions Used in Safety Net Definition	#
m_spec	Specifications of the Operational Definition	Text
Usedinanalysis	Categories in Definition	Text
Analyzed	How Are Categories Used in the Analysis	Text
Outcome_def	Outcome Evaluated in Analysis	Text
H_Access	Health Care Topic: Access to Care as Defined by U.S. Department of Health and Human Services (https://www.healthypeople.gov/2020/topics-objectives/topic/Access-to-Health-Services)	0=No; 1=Yes
H_HQoC	Health Care Topic: Quality of Care (Any Structure, Process, or Outcome Measures)	0=No; 1=Yes
H_HQoC_structure	Health Care Topic: Quality of Care: Structure defined as AHRQ (https://www.ahrq.gov/talkingquality/measures/types.html) according to Donabedian Framework of Healthcare Quality	0=No; 1=Yes
h_HQoC_process	Health Care Topic: Quality of Care: Process defined as AHRQ (https://www.ahrq.gov/talkingquality/measures/types.html) according to Donabedian Framework of Healthcare Quality	0=No; 1=Yes
h_HQoC_outcome	Health Care Topic: Quality of Care: Outcome defined as AHRQ (https://www.ahrq.gov/talkingquality/measures/types.html) according to Donabedian Framework of Healthcare Quality	0=No; 1=Yes
h_Hosp_financial	Health Care Topic: Hospital Financial Performance: hospital-level outcomes obtained from payment and performance measures	0=No; 1=Yes
h_Cost	Health Care Topic: Cost of Care	0=No; 1=Yes
c_Ind	Cutoff Type: Indicator	0=No; 1=Yes
c_percentile	Cutoff Type: Percentile	0=No; 1=Yes
c_Proportion	Cutoff Type: Proportion	0=No; 1=Yes
c_SD	Cutoff Type: Standard Deviation	0=No; 1=Yes
c_Ratio	Cutoff Type: Ratio	0=No; 1=Yes
c_Other	Cutoff Type: Other	0=No; 1=Yes
m_unit	Unit of Analysis	Text
DataSource	Data Source(s) Used to Define Safety Net Hospitals	Text
URL	URL	Text
Description	Author Team	Text
Details	Journal and Related Details	Text
ShortDetails	Journal Information	Text
Identifiers	PubMed ID	Text
EntrezUID	EntrezUID	Text
Properties	PubMed Creation Date and First Author	Text

## Sheet: PowelletalSafetynetReview
FirstAuthor	Year	Web_Link	Title	d_Medicaid	d_Uninsured	d_PrivIns	d_Uncomp	d_Charity	d_DSH	d_SSI	d_Assoc	d_HospChar	d_Minority	d_Income	d_Educat	d_Poverty	d_Homeless	d_Unemploy	d_OwnHome	d_HomeCrowd	d_SelfIdentify	d_Other	d_count	m_spec	Usedinanalysis	Analyzed	Outcome_def	H_Access	H_HQoC	H_HQoC_structure	h_HQoC_process	h_HQoC_outcome	h_Hosp_financial	h_Cost	c_Ind	c_percentile	c_Proportion	c_SD	c_Ratio	c_Other	m_unit	DataSource	URL	Description	Details	ShortDetails	Identifiers	EntrezUID	Properties
Greenwood-Ericksen MB	2019	https://www.ncbi.nlm.nih.gov//pubmed/30977849	Trends in Emergency Department Use by Rural and Urban Populations in the United States.	1	1	0	0	0	0	0	0	0	0	0	0	0	0	0	0	0	0	0	2	Safety-net ED's are ED's with 1) greater than 30% of visits expected to have Medicaid as payer, 2) greater than 30% of visits expected to be self-pay (uninsured), or 3) combined Medicaid and uninsured greater than 40% of visits.	Outcome rates within SNH hospitals by rural vs. urban	Safety-net vs. non safety-net	Number of safety-net ED's and proportion of urban/rural ED's classified as safety-net	1	0	0	0	0	0	0	0	0	1	0	0	0	ED visits	National Hospital Ambulatory Medical Care Survey	/pubmed/30977849	Greenwood-Ericksen MB, Kocher K.	JAMA Netw Open. 2019 Apr 5;2(4):e191919. doi: 10.1001/jamanetworkopen.2019.1919.	JAMA Netw Open. 2019	PMID:30977849 | PMCID:PMC6481434	30977849	create date:2019/04/13 | first author:Greenwood-Ericksen MB
Joynt Maddox KE	2019	https://www.ncbi.nlm.nih.gov//pubmed/30848491	Adjusting for social risk factors impacts performance and penalties in the hospital readmissions reduction program.	1	0	0	0	0	0	0	0	0	0	0	0	0	0	0	0	0	0	0	1	SNHs were hospitals in the fifth quintile for their dual-eligible payer mix (hospitals with the highest proportion of patients who qualify for both Medicare and Medicaid).	SNH=top 20% vs. Most affluent (bottom 20%) vs. All on patient and hospital characteristics	Safety-net vs. non safety-net	30-day readmission rate, readmission ratios (with and without risk adjustment using the ADI), penalties (with and without risk adjustment using the ADI)	0	1	0	0	1	1	0	0	1	0	0	0	0	patients	CMS Master Beneficiary Summary File	/pubmed/30848491	Joynt Maddox KE, Reidhead M, Hu J, Kind AJH, Zaslavsky AM, Nagasako EM, Nerenz DR.	Health Serv Res. 2019 Apr;54(2):327-336. doi: 10.1111/1475-6773.13133.	Health Serv Res. 2019	PMID:30848491	30848491	create date:2019/03/09 | first author:Joynt Maddox KE
McClintock TR	2019	https://www.ncbi.nlm.nih.gov//pubmed/30803723	How Have Hospital Pricing Practices for Surgical Episodes of Care Responded to Affordable CareAct-Related Medicaid Expansion?	1	1	0	0	0	0	0	0	0	0	0	0	0	0	0	0	0	0	0	2	Safety-net hospitals are those in the top quartile for the proportion of self-pay or Medicaid	SNH vs. NSNH on hospital characteristics and modeled outcome	Safety-net vs. non safety-net	Charge-to-cost ratio, distribution of insurance coverage status	1	0	0	0	0	1	0	0	1	0	0	0	0	patients	Premier Healthcare Database	/pubmed/30803723	McClintock TR, Wang Y, Shah MA, Chung BI, Chang SL.	Urology. 2019 Mar;125:79-85. doi: 10.1016/j.urology.2018.10.034. Epub 2018 Oct 26.	Urology. 2019	PMID:30803723	30803723	create date:2019/02/26 | first author:McClintock TR
Lopez Ramos C	2019	https://www.ncbi.nlm.nih.gov//pubmed/30797220	The effect of hospital safety-net burden on outcomes, cost, and reportable quality metrics after emergent clipping and coiling of ruptured cerebral aneurysms.	1	1	0	0	0	0	0	0	0	0	0	0	0	0	0	0	0	0	0	2	Hospitals were divided into safety net burden quartiles. Low-burden hospitals (LBHs) cared for the lowest quartile of the combined proportion of Medicaid and uninsured. Medium-burden hospitals (MBHs) cared for the middle two quartiles. High-burden hospitals (HBHs) cared for the highest quartile.	3 categories when comparing on patient/hospital characteristics and descriptive rates; Low vs. High on outcomes	3 ordinal categories	In-hospital mortality, poor outcome based on NIS-SAH Outcome Measure, hospital LOS, hospital costs, odds-ratio of developing any HAC	1	1	0	0	1	0	1	0	1	0	0	0	0	discharges	HCUP National Inpatient Sample	/pubmed/30797220	Lopez Ramos C, Rennert RC, Brandel MG, Abraham P, Hirshman BR, Steinberg JA, Santiago-Dieppa DR, Wali AR, Porras K, Almosa Y, Pannell JS, Khalessi AA.	J Neurosurg. 2019 Feb 22:1-9. doi: 10.3171/2018.10.JNS18103. [Epub ahead of print]	J Neurosurg. 2019	PMID:30797220	30797220	create date:2019/02/24 | first author:Lopez Ramos C
Kaplan CM	2019	https://www.ncbi.nlm.nih.gov//pubmed/30737680	How Have 30-Day Readmission Penalties Affected Racial Disparities in Readmissions?: an Analysis from 2007 to 2014 in Five US States.	1	0	0	0	0	1	1	0	0	0	0	0	0	0	0	0	0	0	0	2	SNHs are hospitals in the top quartile for DSH patient percentage.	Patients from SNHs vs. NSNHs vs. All on patient characteristics and outcome stratifying variable (separate regressions) on outcome	Safety-net vs. non safety-net	Adjusted readmission rate (stratified by race), odds ratio comparing readmission between black and white patients, receipt of penalty in 2013	0	1	0	0	1	0	0	0	1	0	0	0	0	patient days	CMS Impact File Hospital Inpatient Prospective Payment System (IPPS)	/pubmed/30737680	Kaplan CM, Thompson MP, Waters TM.	J Gen Intern Med. 2019 Feb 8. doi: 10.1007/s11606-019-04841-x. [Epub ahead of print]	J Gen Intern Med. 2019	PMID:30737680	30737680	create date:2019/02/10 | first author:Kaplan CM
Thirukumaran CP	2019	https://www.ncbi.nlm.nih.gov//pubmed/30715982	Performance Of Safety-Net Hospitals In Year 1 Of The Comprehensive Care For Joint Replacement Model.	1	0	0	0	0	1	1	0	0	0	0	0	0	0	0	0	0	0	0	2	SNHs are hospitals in the top quintile (quintile 5) for DSH patient percentage for all CJR hospitals. Hospitals in Quintile 1 are non-safety-net hospitals.	By quintile on hospital characteristics and descriptive outcomes; Lowest Quintile(reference) vs each( Q2 vs. Q3 vs. Q4 vs. Q5(SNH))	4 ordinal categories	Percent of hospitals receiving rewards in CJR year, mean complication rate, mean patient satisfaction score, patient-reported outcome data submission, quality performance category, mean reward amount per episode, complication rate, patient satisfaction score, odds ratio of patient-reported outcome data submission, odds ratios for below-acceptable quality performance, receipt of financial reward, …	0	1	0	0	1	1	0	0	1	0	0	0	0	patient days	CMS Impact File Hospital Inpatient Prospective Payment System (IPPS)	/pubmed/30715982	Thirukumaran CP, Glance LG, Cai X, Balkissoon R, Mesfin A, Li Y.	Health Aff (Millwood). 2019 Feb;38(2):190-196. doi: 10.1377/hlthaff.2018.05264.	Health Aff (Millwood). 2019	PMID:30715982	30715982	create date:2019/02/05 | first author:Thirukumaran CP
Talutis SD	2019	https://www.ncbi.nlm.nih.gov//pubmed/30649141	Comparison of Risk-Standardized Readmission Rates of Surgical Patients at Safety-Net and Non-Safety-Net Hospitals Using Agency for Healthcare Research and Quality and American Hospital Association Data.	1	1	0	0	0	0	0	0	0	0	0	0	0	0	0	0	0	0	0	2	SNHs are hospitals in the top quartile for number of inpatient stays that were self-paid or paid by Medicaid.	Safety vs. non on modeled outcomes	Safety-net vs. non safety-net	30-day risk-adjusted readmission rates	0	1	0	0	1	0	0	0	1	0	0	0	0	inpatient stays	American Hospital Association (AHA) Annual Survey	/pubmed/30649141	Talutis SD, Chen Q, Wang N, Rosen AK.	JAMA Surg. 2019 Jan 16. doi: 10.1001/jamasurg.2018.5242. [Epub ahead of print]	JAMA Surg. 2019	PMID:30649141	30649141	create date:2019/01/17 | first author:Talutis SD
Chaiyachati KH	2019	https://www.ncbi.nlm.nih.gov//pubmed/30646342	Changes to Racial Disparities in Readmission Rates After Medicare's Hospital Readmissions Reduction Program Within Safety-Net and Non-Safety-Net Hospitals.	1	0	0	0	0	0	0	0	0	0	0	0	0	0	0	0	0	0	0	1	SNHs are hospitals in the top quartile of Medicaid discharge proportion.	SNH vs. NSNH on patient and hospital characteristics; stratifying variable (separate regressions) on outcome	Safety-net vs. non safety-net	30-day risk-adjusted readmission rate, difference in readmission trends between races, difference in racial readmission differences between periods	0	1	0	0	1	0	0	0	1	0	0	0	0	discharges	American Hospital Association (AHA) Annual Survey	/pubmed/30646342	Chaiyachati KH, Qi M, Werner RM.	JAMA Netw Open. 2018 Nov 2;1(7):e184154. doi: 10.1001/jamanetworkopen.2018.4154.	JAMA Netw Open. 2018	PMID:30646342 | PMCID:PMC6324411	30646342	create date:2019/01/16 | first author:Chaiyachati KH
Sridhar P	2019	https://www.ncbi.nlm.nih.gov//pubmed/30605641	Esophageal Cancer Presentation, Treatment and Outcomes Vary with Hospital Safety-net Burden.	1	1	0	0	0	0	0	0	0	0	0	0	0	0	0	0	0	0	0	2	Hospitals were divided into safety net burden groups. Low-burden hospitals (LBHs) cared for the lowest quartile of the combined proportion of Medicaid and uninsured. Medium-burden hospitals (MBHs) cared for the middle two quartiles. High-burden hospitals (HBHs) cared for the highest quartile.	3 categories when comparing on patient characteristics and descriptive outcome Low vs. High; Low vs. Medium on outcome models	3 ordinal categories	Treatment type, overall survival, number at risk, hazard ratio (overall survival) for SCC, adenocarcinoma, and other	1	1	0	0	1	0	0	0	1	0	0	0	0	patients	American College of Surgeon National Cancer Database	/pubmed/30605641	Sridhar P, Bhatt M, Qureshi MM, Asokan S, Truong MT, Suzuki K, Mak KS, Litle VR.	Ann Thorac Surg. 2018 Dec 31. pii: S0003-4975(18)31866-6. doi: 10.1016/j.athoracsur.2018.11.065. [Epub ahead of print]	Ann Thorac Surg. 2018	PMID:30605641	30605641	create date:2019/01/04 | first author:Sridhar P
Offodile AC 2nd	2018	https://www.ncbi.nlm.nih.gov//pubmed/30489498	Assessing the Quality of Microvascular Breast Reconstruction Performed in the Urban Safety-Net Setting: A Doubly Robust Regression Analysis.	1	0	0	0	0	0	0	0	0	0	0	0	0	0	0	0	0	0	0	1	SNHs are hospitals with a Medicaid caseload greater than 1 SD above the mean.	SNH vs. NSH on patient characteristics and model outcomes	Safety-net vs. non safety-net	Medical complications, surgical complications, prolonged LOS following microvascular reconstruction, odds-ratios for medical complications, surgical complications, and prolonged LOS	0	1	0	0	1	0	0	0	0	0	1	0	0	Medicaid caseload	HCUP National Inpatient Sample	/pubmed/30489498	Offodile AC 2nd, Boukovalas S, Muldoon L, Lee CN.	Plast Reconstr Surg. 2019 Feb;143(2):361-370. doi: 10.1097/PRS.0000000000005191.	Plast Reconstr Surg. 2019	PMID:30489498	30489498	create date:2018/11/30 | first author:Offodile AC 2nd
Burton BN	2019	https://www.ncbi.nlm.nih.gov//pubmed/30408618	Cardiorespiratory morbidity and mortality of opioid overdose during admission to safety-net hospitals.	1	1	0	0	0	0	0	0	0	0	0	0	0	0	0	0	0	0	0	2	Hospitals were divided into safety net burden groups. Low-burden hospitals (LBHs) cared for the lowest quartile of the combined proportion of Medicaid and uninsured. Medium-burden hospitals (MBHs) cared for the middle two quartiles. High-burden hospitals (HBHs) cared for the highest quartile. SNHs are HBHs.	3 categories when comparing on patient/hospital characteristics and descriptive rates; Low vs. High; Low vs. Medium on outcome models	3 ordinal categories	Illicit opioid overdose (IOD) mortality, prescription overdose mortality (POD), various other drug-related outcomes (Table 2), odds-ratios for morbidity and mortality of IOD admissions and POD admissions	1	1	0	0	1	0	0	0	1	0	0	0	0	admissions	HCUP National Inpatient Sample	/pubmed/30408618	Burton BN, Labastide AS, Meineke MN, Schmidt UH, Gabriel RA.	J Clin Anesth. 2019 May;54:66-71. doi: 10.1016/j.jclinane.2018.10.036. Epub 2018 Nov 5.	J Clin Anesth. 2019	PMID:30408618	30408618	create date:2018/11/09 | first author:Burton BN
Khoong EC	2018	https://www.ncbi.nlm.nih.gov//pubmed/30395496	Accurate Measurement In California's Safety-Net Health Systems Has Gaps And Barriers.	0	0	0	0	0	0	0	1	0	0	0	0	0	0	0	0	0	0	0	1	Safety net hospital classified as being on a list of members of the California Health Care Safety Net Institute	Safety vs. non used as inclusion criteria	Safety-net vs. non safety-net	Descriptive data, such as number of patients eligible for PRIME measures, and seven measures of patient safety	0	1	0	1	0	0	0	1	0	0	0	0	0	membership status	Not specified "publicly available information" and the California Health Care Safety Net Institute	/pubmed/30395496	Khoong EC, Cherian R, Rivadeneira NA, Gourley G, Yazdany J, Amarnath A, Schillinger D, Sarkar U.	Health Aff (Millwood). 2018 Nov;37(11):1760-1769. doi: 10.1377/hlthaff.2018.0709.	Health Aff (Millwood). 2018	PMID:30395496	30395496	create date:2018/11/06 | first author:Khoong EC
Gupta R	2018	https://www.ncbi.nlm.nih.gov//pubmed/30379136	Association between Hospitalist Productivity Payments and High-Value Care Culture.	1	0	0	0	0	1	1	0	0	0	0	0	0	0	0	0	0	0	0	2	SNHs are hospitals in the top quartile of DSH patient percentage.	comparison of safety-net-hospitals, community hospitals, and university hospitals on hospital characteristics and outcomes	Safety-net vs. non safety-net	High-Value Care Culture Survey (HVCCS) Overall Score, and subscores for Leadership and health system messaging, Data transparency and access, Comfort with cost conversations, and Blame-free environment	0	1	1	0	0	0	0	0	1	0	0	0	0	patient days	Not specified	/pubmed/30379136	Gupta R, Steers N, Moriates C, Ong M.	J Hosp Med. 2019 Jan 8;14(1):16-21. doi: 10.12788/jhm.3084. Epub 2018 Oct 31.	J Hosp Med. 2019	PMID:30379136	30379136	create date:2018/11/01 | first author:Gupta R
Kim H	2018	https://www.ncbi.nlm.nih.gov//pubmed/30304467	Level of Reconciliation Payments by Safety-Net Hospital Status Under the First Year of the Comprehensive Care for Joint Replacement Program.	1	0	0	0	0	1	1	0	0	0	0	0	0	0	0	0	0	0	0	2	SNHs are hospitals in the top quartile for DSH patient percentage.	Safety vs. non on modeled outcomes	Safety-net vs. non safety-net	Relative risk of high vs. low reconciliation payment	0	0	0	0	0	1	0	0	1	0	0	0	0	patient days	Not specified	/pubmed/30304467	Kim H, Grunditz JI, Meath THA, QuiÃ±ones AR, Ibrahim SA, McConnell KJ.	JAMA Surg. 2018 Oct 10. doi: 10.1001/jamasurg.2018.3098. [Epub ahead of print] No abstract available.	JAMA Surg. 2018	PMID:30304467	30304467	create date:2018/10/12 | first author:Kim H
Donoho DA	2018	https://www.ncbi.nlm.nih.gov/pubmed/30205228	Treatment at safety-net hospitals is associated with delays in coil embolization in patients with subarachnoid hemorrhage.	1	1	0	0	0	0	0	0	0	0	0	0	0	0	0	0	0	0	0	2	Hospitals were divided into safety net burden groups. Low-burden hospitals (LBHs) cared for the lowest quartile of Medicaid or uninsured patients. Medium-burden hospitals (MBHs) cared for the middle two quartiles. High-burden hospitals (HBHs) cared for the highest quartile. SNHs are HBHs. Non-safety-net hospitals are LBHs.	comparison of all three safety-net burden groups on hospital characteristics. comparison of MBH and HBH to LBH (reference group) on modeled outcomes	3 ordinal categories	Relative risk of delay in coil embolization	1	1	0	1	0	0	0	0	1	0	0	0	0	patients	HCUP National Inpatient Sample	/pubmed/30205228	Donoho DA, Patel A, Buchanan IA, Chow F, Ding L, Amar AP, Attenello F, Mack WJ.	World Neurosurg. 2018 Sep 8. pii: S1878-8750(18)31884-9. doi: 10.1016/j.wneu.2018.08.101. [Epub ahead of print]	World Neurosurg. 2018	PMID:30205228	30205228	create date:2018/09/12 | first author:Donoho DA
Bernstein DN	2018	https://www.ncbi.nlm.nih.gov/pubmed/30175177	Protocols for Management of Underserved Patients Undergoing Arthroplasty: A National Survey of Safety Net Hospitals.	0	0	0	0	0	0	0	1	0	0	0	0	0	0	0	0	0	0	0	1	SNHs are hospitals that are members of the national Association of Public Health and Hospitals (NAPH).	Safety vs. non used as inclusion criteria	Safety-net vs. non safety-net	Perioperative management protocols for arthroplasty (e.g., regional anesthetic use), staffing patterns, and use of social services were assessed by the survey	1	1	1	1	0	0	0	1	0	0	0	0	0	membership status	Hospitals in the National Association of Public Health and Hospitals (NAPH) (now called America's Essential Hospitals)	/pubmed/30175177	Bernstein DN, Wu HH, Jergesen HE.	Arch Bone Jt Surg. 2018 Jul;6(4):294-300.	Arch Bone Jt Surg. 2018	PMID:30175177 | PMCID:PMC6110425	30175177	create date:2018/09/04 | first author:Bernstein DN
Hoffman GJ	2018	https://www.ncbi.nlm.nih.gov/pubmed/30141374	The Financial Impact of an Avoided Readmission for Teaching and Safety-Net Hospitals Under Medicare's Hospital Readmission Reduction Program.	1	0	0	0	0	1	1	0	0	0	0	0	0	0	0	0	0	0	0	2	SNHs are hospitals in the top quartile for 2016 Operating DSH adjustment.	Safety net vs. non-safety net on outcomes model	Safety-net vs. non safety-net	Incremental revenue gain from one avoided readmission	0	0	0	0	0	1	0	0	1	0	0	0	0	unknown	CMS Impact File Hospital Inpatient Prospective Payment System (IPPS)	/pubmed/30141374	Hoffman GJ, Tilson S, Yakusheva O.	Med Care Res Rev. 2018 Aug 24:1077558718795733. doi: 10.1177/1077558718795733. [Epub ahead of print]	Med Care Res Rev. 2018	PMID:30141374	30141374	create date:2018/08/25 | first author:Hoffman GJ
Bakhsheshian J	2018	https://www.ncbi.nlm.nih.gov/pubmed/30055361	Safety-Net Hospitals Have Higher Complication and Mortality Rates in the Neurosurgical Management of Traumatic Brain Injuries.	1	1	0	0	0	0	0	0	0	0	0	0	0	0	0	0	0	0	0	2	Hospitals were divided into safety net burden groups. Low-burden hospitals (LBHs) had a proportion of charges for patients with no insurance of Medicaid that was in the bottom quartile. Medium-burden hospitals (MBHs) were in the middle two quartiles. High-burden hospitals (HBHs) were in the highest quartile.	3 categories when comparing on patient/hospital characteristics; Low vs. High; Low vs. Medium on outcome model	3 ordinal categories	Mortality, major complications, FTR, LOS, tracheostomy or gastrostomy	0	1	0	0	1	0	0	0	1	0	0	0	0	charges	HCUP National Inpatient Sample	/pubmed/30055361	Bakhsheshian J, Ding L, Tang A, Wen T, Patel A, Strickland BA, Rennert RC, Amar A, Gruen P, Giannotta S, Mack WJ, Attenello FJ.	World Neurosurg. 2018 Jul 25. pii: S1878-8750(18)31612-7. doi: 10.1016/j.wneu.2018.07.134. [Epub ahead of print]	World Neurosurg. 2018	PMID:30055361	30055361	create date:2018/07/29 | first author:Bakhsheshian J
Dhar VK	2018	https://www.ncbi.nlm.nih.gov/pubmed/30039448	The Importance of Safety-Net Hospitals in Emergency General Surgery.	1	1	0	0	0	0	0	0	0	0	0	0	0	0	0	0	0	0	0	2	Hospitals were divided into safety net burden groups. Low-burden hospitals (LBHs) cared for the lowest quartile of the combined proportion of inpatient discharges Medicaid or uninsured as payer. Medium-burden hospitals (MBHs) cared for the middle two quartiles. High-burden hospitals (HBHs) cared for the highest quartile. SNHs are HBHs.	3 categories when comparing on patient/hospital characteristics; Low vs. High on outcome model	3 ordinal categories	LOS, total direct cost, in-hospital mortality, 30-day readmission	0	1	0	0	1	0	1	0	1	0	0	0	0	discharges	UHC Clinical Database and Resource Manager	/pubmed/30039448	Dhar VK, Kim Y, Wima K, Hoehn RS, Shah SA.	J Gastrointest Surg. 2018 Jul 23. doi: 10.1007/s11605-018-3885-8. [Epub ahead of print]	J Gastrointest Surg. 2018	PMID:30039448	30039448	create date:2018/07/25 | first author:Dhar VK
Oseran AS	2018	https://www.ncbi.nlm.nih.gov/pubmed/29955882	Factors Associated With Participation in Cardiac Episode Payments Included in Medicare's Bundled Payments for Care Improvement Initiative.	1	0	0	0	0	1	1	0	0	0	0	0	0	0	0	0	0	0	0	2	SNHs are hospitals in the top decile nationally for DSH payments.	Safety net vs. non-safety net as covariate on outcome model (ref: non-safety)	Safety-net vs. non safety-net	Hospital participation in BPCI Model 2 Cardiac Bundles	0	1	1	0	0	0	0	0	1	0	0	0	0	payments	Medicare claims	/pubmed/29955882	Oseran AS, Howard SE, Blumenthal DM.	JAMA Cardiol. 2018 Aug 1;3(8):761-766. doi: 10.1001/jamacardio.2018.1736.	JAMA Cardiol. 2018	PMID:29955882	29955882	create date:2018/06/30 | first author:Oseran AS
Odisho AY	2018	https://www.ncbi.nlm.nih.gov/pubmed/29905929	Beyond classic risk adjustment: Socioeconomic status and hospital performance in urologic oncology surgery.	1	0	0	0	0	1	1	0	0	0	0	0	0	0	0	0	0	0	0	2	SNHs are hospitals in the top quartile of DSH patient percentage.	SNH subgroup analyses (used as inclusion) to examine outcomes rates	Safety-net vs. non safety-net	30-day readmission rate, observed and predicted percentile rankings of hospitals based on 30-day readmission under different adjustment models, change in percentile rankings ""	0	1	0	0	1	0	0	0	1	0	0	0	0	patient days	California Office of Statewide Health Planning and Development Annual Hospital Disclosure Data	/pubmed/29905929	Odisho AY, Etzioni R, Gore JL.	Cancer. 2018 Aug;124(16):3372-3380. doi: 10.1002/cncr.31587. Epub 2018 Jun 15.	Cancer. 2018	PMID:29905929	29905929	create date:2018/06/16 | first author:Odisho AY
Fingar KR	2018	https://www.ncbi.nlm.nih.gov/pubmed/29734277	Shifts in Medicaid and Uninsured Payer Mix at Safety-Net and Non-Safety-Net Hospitals During the Great Recession.	1	1	0	0	0	0	0	0	0	0	0	0	0	0	0	0	0	0	0	2	SNHs are hospitals in the top quartile of Medicaid and uninsured discharge percentage.	Safety vs. non safety net on comparing on patient/hospital characteristics; Safety vs. non safety on outcome models	Safety-net vs. non safety-net	Mean number of discharges by payer, mean inpatient days by payer, mean LOS by payer, mean admission from other hospitals	1	0	0	0	0	1	0	0	1	0	0	0	0	discharges	HCUP State Inpatient Database	/pubmed/29734277	Fingar KR, Coffey RM, Mulcahy AW, Andrews RM, Stocks C.	J Healthc Manag. 2018 May-Jun;63(3):156-172. doi: 10.1097/JHM-D-16-00024.	J Healthc Manag. 2018	PMID:29734277	29734277	create date:2018/05/08 | first author:Fingar KR
Brandel MG	2018	https://www.ncbi.nlm.nih.gov/pubmed/29691776	Management of glioblastoma at safety-net hospitals.	1	1	0	0	0	0	0	0	0	0	0	0	0	0	0	0	0	0	0	2	Hospitals were divided into safety net burden groups. Low-burden hospitals (LBHs) cared for the lowest quartile of the combined proportion Medicaid or uninsured patients. Medium-burden hospitals (MBHs) cared for the middle two quartiles. High-burden hospitals (HBHs) cared for the highest quartile.	3 categories when comparing on patient/hospital characteristics, utilization rates; Low vs. High, Low vs. Medium on outcome model	3 ordinal categories	Receipt of any treatment, trimodality therapy, GTR, radiation, and chemotherapy, odds ratios for receipt of trimodality therapy, GTR, radiation, and chemotherapy, odds ratios for 30-day mortality and 90-day mortality, hazard ratio for overall survival	1	1	0	0	1	0	0	0	1	0	0	0	0	patients	American College of Surgeon National Cancer Database	/pubmed/29691776	Brandel MG, Rennert RC, Lopez Ramos C, Santiago-Dieppa DR, Steinberg JA, Sarkar RR, Wali AR, Pannell JS, Murphy JD, Khalessi AA.	J Neurooncol. 2018 Sep;139(2):389-397. doi: 10.1007/s11060-018-2875-8. Epub 2018 Apr 24.	J Neurooncol. 2018	PMID:29691776	29691776	create date:2018/04/25 | first author:Brandel MG
Knowlton LM	2018	https://www.ncbi.nlm.nih.gov/pubmed/29680414	Financial Stability of Level I Trauma Centers Within Safety-Net Hospitals.	0	0	0	0	0	0	0	0	1	0	0	0	0	0	0	0	0	0	0	1	SNHs are public county hospitals and hospitals affiliated with the University of California system and under other nonprofit or church ownership. SNHs are divided into county hospitals and nonprofit (UC, nonprofit, church) hospitals. "Safety-net status was also indicated by the receipt of disproportionate share hospital (DSH) funds on financial reports."	ownership type (public vs. nonprofit vs. non safety net) on hospital characteristics, payer mix, financial performance (no modeling, just descriptive)	Safety-net vs. non safety-net	Operating margin, DSH funds, net patient revenue per adjusted day, payer mix	1	0	0	0	0	1	0	1	0	0	0	0	0	ownership status; DSH funds	California Office of Statewide Health Planning and Development Annual Hospital Disclosure Data	/pubmed/29680414	Knowlton LM, Morris AM, Tennakoon L, Spain DA, Staudenmayer KL.	J Am Coll Surg. 2018 Aug;227(2):172-180. doi: 10.1016/j.jamcollsurg.2018.03.043. Epub 2018 Apr 20.	J Am Coll Surg. 2018	PMID:29680414	29680414	create date:2018/04/24 | first author:Knowlton LM
Horwitz LI	2018	https://www.ncbi.nlm.nih.gov/pubmed/29462075	Hospital Characteristics Associated With Postdischarge Hospital Readmission, Observation, and Emergency Department Utilization.	1	0	0	0	0	0	0	0	1	0	0	0	0	0	0	0	0	0	0	2	SNHs are all public hospitals AND private hospitals with a Medicaid "caseload" greater than one standard deviation above the state mean.	Safety vs. non on modeled outcomes	Safety-net vs. non safety-net	Excess days in acute care (EDAC) for AMI, HF, and pneumonia	0	1	0	0	1	0	0	1	0	0	1	0	0	ownership status and Medicaid caseload	American Hospital Association (AHA) Annual Survey	/pubmed/29462075	Horwitz LI, Wang Y, Altaf FK, Wang C, Lin Z, Liu S, Grady J, Bernheim SM, Desai NR, Venkatesh AK, Herrin J.	Med Care. 2018 Apr;56(4):281-289. doi: 10.1097/MLR.0000000000000882.	Med Care. 2018	PMID:29462075	29462075	create date:2018/02/21 | first author:Horwitz LI
Bazzoli GJ	2018	https://www.ncbi.nlm.nih.gov/pubmed/29417574	Medicare Payment Penalties and Safety Net Hospital Profitability: Minimal Impact on These Vulnerable Hospitals.	1	0	0	0	0	1	1	0	1	0	0	0	0	0	0	0	0	0	0	3	SNHs hospitals were defined using two methods in the study. Def. 1) SNHs are hospitals with a DSH patient percentage in the top quartile. Def 2) SNHs are public hospitals.	DSH status and ownership type separately for hospital/market characteristics	Safety-net vs. non safety-net	Operating margin and total margin, HRRP and VBP combined penalty rate, annual dollar amount of combined HRRP and VBP penalty, annual dollar amount of HRRP and VBP penalty per hospital bed, predicted operating/total margins with simulated penalty rate increase	0	0	0	0	0	1	0	1	1	0	0	0	0	patient days and ownership status	Medicare Hospital Cost Reports [unspecified] (for DSH); American Hospital Association (AHA) Annual Survey (for Ownership)	/pubmed/29417574	Bazzoli GJ, Thompson MP, Waters TM.	Health Serv Res. 2018 Feb 8. doi: 10.1111/1475-6773.12833. [Epub ahead of print]	Health Serv Res. 2018	PMID:29417574	29417574	create date:2018/02/09 | first author:Bazzoli GJ
Wu VY	2018	https://www.ncbi.nlm.nih.gov/pubmed/29355927	Early Impact of the Affordable Care Act Coverage Expansion on Safety-Net Hospital Inpatient Payer Mix and Market Shares.	1	1	0	0	0	0	0	0	0	0	0	0	0	0	0	0	0	0	0	2	SNHs are community hospitals in the top quartile of percentage of Medicaid and uninsured stays for each state.	Safety vs. non safety net comparing on patient/hospital characteristics; Safety vs. non safety on outcome models	Safety-net vs. non safety-net	Observed and projected absolute change (both absolute and %) in payer mix and market share by payer, relative to ACA Medicaid expansion, difference in change between SNHs and non-SNHs	1	0	0	0	0	1	0	0	1	0	0	0	0	inpatient stays	HCUP State Inpatient Database	/pubmed/29355927	Wu VY, Fingar KR, Jiang HJ, Washington R, Mulcahy AW, Cutler E, Pickens G.	Health Serv Res. 2018 Jan 21. doi: 10.1111/1475-6773.12812. [Epub ahead of print]	Health Serv Res. 2018	PMID:29355927	29355927	create date:2018/01/23 | first author:Wu VY
Samson LW	2018	https://www.ncbi.nlm.nih.gov/pubmed/29309214	Dually Enrolled Beneficiaries Have Higher Episode Costs On The Medicare Spending Per Beneficiary Measure.	1	0	0	0	0	1	1	0	0	0	0	0	0	0	0	0	0	0	0	2	SNHs are hospitals in the top quintile of DSH patient percentage.	Safety-net(top 20% on DSH index) vs. 20% vs. 21%-80% on hospital characteristics and modeled outcomes	3 ordinal categories	MSPB ratio, efficiency domain score, VBP payment adjustment factor, average VBP payment adjustment, proportion penalized	0	0	0	0	0	1	0	0	1	0	0	0	0	patient days	Medicare Hospital Cost Reports [unspecified]	/pubmed/29309214	Samson LW, Chen LM, Epstein AM, Maddox KEJ.	Health Aff (Millwood). 2018 Jan;37(1):86-94. doi: 10.1377/hlthaff.2017.0914.	Health Aff (Millwood). 2018	PMID:29309214	29309214	create date:2018/01/09 | first author:Samson LW
Hoehn RS	2018	https://www.ncbi.nlm.nih.gov/pubmed/29229129	Hospital safety-net burden does not predict differences in rectal cancer treatment and outcomes.	1	1	0	0	0	0	0	0	0	0	0	0	0	0	0	0	0	0	0	2	Hospitals were divided into safety net burden groups. Low-burden hospitals (LBHs) cared for the lowest quartile of the combined proportion of Medicaid and uninsured. Medium-burden hospitals (MBHs) cared for the middle two quartiles. High-burden hospitals (HBHs) cared for the highest quartile.	3 categories when comparing on patient characteristics, utilization rates, outcome rates; Outcome model: Low vs. Medium and Low vs. High	3 ordinal categories	Utilization of treatments (radiation, chemotherapy, appropriate neoadjuvant therapy, etc.), LOS, 30-day readmission, 30-day mortality, surgical margins, surgical margins without local excision cases	1	1	0	1	1	0	0	0	1	0	0	0	0	patients	American College of Surgeon National Cancer Database	/pubmed/29229129	Hoehn RS, Go DE, Hanseman DJ, Shah SA, Paquette IM.	J Surg Res. 2018 Jan;221:204-210. doi: 10.1016/j.jss.2017.08.047. Epub 2017 Sep 26.	J Surg Res. 2018	PMID:29229129	29229129	create date:2017/12/13 | first author:Hoehn RS
Dobson A	2017	https://www.ncbi.nlm.nih.gov/pubmed/29232088	Comparing the Affordable Care Act's Financial Impact on Safety-Net Hospitals in States That Expanded Medicaid and Those That Did Not.	1	0	0	0	1	0	0	0	0	0	0	0	0	0	0	0	0	0	0	2	SNHs are hospitals that have a Medicaid inpatient utilization rate of at least 1 SD above the state mean OR a "low-income" utilization rate that exceeds 25 percent. Low income utilization is defined as charity care. These hospitals must also receive DSH payments.	comparison of safety-net and non-safety-net on outcomes; used in inclusion criteria	Safety-net vs. non safety-net	Aggregate operating margin, Medicaid days (%), Medicaid revenue (%), uncompensated care costs (%); change in these metrics between 2012 and 2015 for SNHs in expansion states compared to nonexpansion states	1	0	0	0	0	1	0	0	0	1	1	0	0	patients; costs	Medicare Hospital Cost Reports [unspecified]	/pubmed/29232088	Dobson A, DaVanzo JE, Haught R, Phap-Hoa L.	Issue Brief (Commonw Fund). 2017 Nov 1;2017:1-10.	Issue Brief (Commonw Fund). 2017	PMID:29232088	29232088	create date:2017/12/13 | first author:Dobson A
Markovitz AA	2017	https://www.ncbi.nlm.nih.gov/pubmed/29200351	Risk Adjustment May Lessen Penalties On Hospitals Treating Complex Cardiac Patients Under Medicare's Bundled Payments.	1	0	0	0	0	1	1	0	0	0	0	0	0	0	0	0	0	0	0	2	SNHs are hospitals in the top quartile of DSH patient percentage.	Safety vs. non on modeled outcomes	Safety-net vs. non safety-net	Additional penalties under unadjusted bundled payments, effect of adjustment for social risk factors, effect of adjustment for medical complexity	0	0	0	0	0	1	0	0	1	0	0	0	0	patient days	CMS Impact File Hospital Inpatient Prospective Payment System (IPPS)	/pubmed/29200351	Markovitz AA, Ellimoottil C, Sukul D, Mullangi S, Chen LM, Nallamothu BK, Ryan AM.	Health Aff (Millwood). 2017 Dec;36(12):2165-2174. doi: 10.1377/hlthaff.2017.0940.	Health Aff (Millwood). 2017	PMID:29200351	29200351	create date:2017/12/05 | first author:Markovitz AA
Mokdad AA	2018	https://www.ncbi.nlm.nih.gov/pubmed/29072773	Effect of hospital safety net designation on treatment use and survival in hepatocellular carcinoma.	1	0	0	0	0	1	1	0	0	0	0	0	0	0	0	0	0	0	0	2	SNHs are hospitals in the top quartile for DSH patient percentage. Low-proportion SNHs (l-SNHs) have a DSH percentage between the 25th and 10th percentile. High-proportion SNHs (hSNHs) have a DSH percentage above the 10th percentile.	high proportion safety net(between 76%ile and 90%) vs. low-proportion (upper 10th percentile) vs. non-safety net (75%ile and below) on patient/hospital characteristics, treatment rates, and on outcome model	3 ordinal categories	Treatment type, overall survival, hazard ratio for overall survival	1	1	0	0	1	0	0	0	1	0	0	0	0	patient days	CMS Impact File Hospital Inpatient Prospective Payment System (IPPS)	/pubmed/29072773	Mokdad AA, Murphy CC, Pruitt SL, Mansour JC, Marrero JA, Singal AG, Yopp AC.	Cancer. 2018 Feb 15;124(4):743-751. doi: 10.1002/cncr.31066. Epub 2017 Oct 26.	Cancer. 2018	PMID:29072773	29072773	create date:2017/10/27 | first author:Mokdad AA
Zuckerman RB	2017	https://www.ncbi.nlm.nih.gov/pubmed/29045205	Effect of a Hospital-wide Measure on the Readmissions Reduction Program.	1	0	0	0	0	1	1	0	0	0	0	0	0	0	0	0	0	0	0	2	SNHs are hospitals in the top quintile for the DSH patient percentage.	Safety vs. non on descriptive patient/hospital characteristics, outcome, and modeled outcomes	Safety-net vs. non safety-net	Hospital-wide readmission rate, risk-adjusted readmission rates (condition-specific and hospital-wide), simulated HRRP penalties (condition-specific and hospital-wide), simulated HRRP penalties (condition-specific and hospital-wide) and other program changes	0	1	0	0	1	1	0	0	1	0	0	0	0	patient days	Medicare Hospital Cost Reports [unspecified]	/pubmed/29045205	Zuckerman RB, Joynt Maddox KE, Sheingold SH, Chen LM, Epstein AM.	N Engl J Med. 2017 Oct 19;377(16):1551-1558. doi: 10.1056/NEJMsa1701791.	N Engl J Med. 2017	PMID:29045205	29045205	create date:2017/10/19 | first author:Zuckerman RB
Malviya N	2017	https://www.ncbi.nlm.nih.gov/pubmed/29029910	Assessment of dermatology clinic resources at safety-net hospitals: Results from a national survey.	1	0	0	0	0	1	1	0	0	0	0	0	0	0	0	0	0	0	0	2	SNHs are hospitals in the top decile nationally for DSH patient percentage.	Safety vs. non used as inclusion criteria	Safety-net vs. non safety-net	Appointments, staffing data	1	1	1	0	0	0	0	0	1	0	0	0	0	patient days	CMS Impact File Hospital Inpatient Prospective Payment System (IPPS)	/pubmed/29029910	Malviya N, Albrecht J, Amerson E, Colven R, Hsu S, Maurer T, McLellan B, Pomeranz M, Chong BF.	J Am Acad Dermatol. 2017 Nov;77(5):977-978.e2. doi: 10.1016/j.jaad.2017.06.026. No abstract available.	J Am Acad Dermatol. 2017	PMID:29029910	29029910	create date:2017/10/17 | first author:Malviya N
Won RP	2017	https://www.ncbi.nlm.nih.gov/pubmed/28947275	Addressing the quality and cost of cholecystectomy at a safety net hospital.	1	1	0	0	0	0	0	0	0	0	0	0	0	0	0	0	0	0	0	2	Hospitals were divided into safety net burden groups. Low-burden hospitals (LBHs) cared for the lowest quartile of the combined proportion of Medicaid and uninsured. Medium-burden hospitals (MBHs) cared for the middle two quartiles. High-burden hospitals (HBHs) cared for the highest quartile.	Low, medium, high on patient characteristics, and outcome models with (ref: low-burden)	3 ordinal categories	Rate of perforation, hydrops, use of laparoscopy, morbidity, LOS, cost	1	1	0	0	1	0	1	0	1	0	0	0	0	patients	HCUP State Inpatient Database	/pubmed/28947275	Won RP, Friedlander S, de Virgilio C, Lee SL.	Am J Surg. 2017 Dec;214(6):1030-1033. doi: 10.1016/j.amjsurg.2017.08.026. Epub 2017 Sep 18.	Am J Surg. 2017	PMID:28947275	28947275	create date:2017/09/28 | first author:Won RP
Dhar VK	2018	https://www.ncbi.nlm.nih.gov/pubmed/28849353	Equivalent Treatment and Survival after Resection of Pancreatic Cancer at Safety-Net Hospitals.	1	1	0	0	0	0	0	0	0	0	0	0	0	0	0	0	0	0	0	2	Hospitals were divided into safety net burden groups. Low-burden hospitals (LBHs) cared for the lowest quartile of the combined proportion of patients with pancreatic cancer who had Medicaid or were uninsured. Medium-burden hospitals (MBHs) cared for the middle two quartiles. High-burden hospitals (HBHs) cared for the highest quartile. SNHs are HBHs.	3 categories when comparing on patient characteristics, utilization rates, outcome rates; Outcome model: Low vs. Medium and Low vs. High	3 ordinal categories	Measures of care delivery (treatment received, days from diagnosis to therapy, sequence of therapy), surgical margins, 30-day readmission, 30-day mortality, median survival	1	1	0	1	1	0	0	0	1	0	0	0	0	patients	American College of Surgeon National Cancer Database	/pubmed/28849353	Dhar VK, Hoehn RS, Kim Y, Xia BT, Jung AD, Hanseman DJ, Ahmad SA, Shah SA.	J Gastrointest Surg. 2018 Jan;22(1):98-106. doi: 10.1007/s11605-017-3549-0. Epub 2017 Aug 28.	J Gastrointest Surg. 2018	PMID:28849353	28849353	create date:2017/08/30 | first author:Dhar VK
Yiadom MYAB	2017	https://www.ncbi.nlm.nih.gov/pubmed/28833882	Change in Care Transition Practice for Patients With Nonspecific Chest Pain After Emergency Department Evaluation 2006 to 2012.	1	1	0	0	0	0	0	0	0	0	0	0	0	0	0	0	0	0	0	2	Safety-net EDs are EDs with more than 30% of with Medicaid as payer, more than 30% of self-pay or no charge as payer, or a combined Medicaid and uninsured proportion greater than 40%.	Safety vs. non on outcome (no modeling)	Safety-net vs. non safety-net	Admission rate for patients with a final ED diagnosis of non-specific chest pain, likelihood of admission for these patients	1	1	0	0	1	0	0	0	0	1	0	0	0	unknown	Nationwide Emergency Department Sample	/pubmed/28833882	Yiadom MYAB, Baugh CW, Jenkins CA, Collins SP, Bhatia MC, Dittus RS, Storrow AB.	Acad Emerg Med. 2017 Dec;24(12):1527-1530. doi: 10.1111/acem.13279. Epub 2017 Oct 12.	Acad Emerg Med. 2017	PMID:28833882 | PMCID:PMC5755372	28833882	create date:2017/08/24 | first author:Yiadom MYAB
Norton EC	2017	https://www.ncbi.nlm.nih.gov/pubmed/28823796	Moneyball in Medicare.	1	0	0	1	1	1	1	0	0	0	0	0	0	0	0	0	0	0	0	4	SNHs are hospitals in the top quartile, nationally, of DSH patient percentage OR UCC per claim.	SNH status on outcome; SNH vs. NSNH on outcomes	Safety-net vs. non safety-net	Mortality (AMI, HF, and pneumonia), mean change in TPS from a one-decile improvement (hospital rating, Beta Blocker, AMI Mortality, MSPB), measure change from a one-decile improvement (measures in Patient Experience, Clinical Process, Outcomes, and Efficiency domains)	0	1	0	1	1	1	0	0	1	0	0	0	0	patient days; payment	CMS Impact File Hospital Inpatient Prospective Payment System (IPPS)	/pubmed/28823796	Norton EC, Li J, Das A, Chen LM.	J Health Econ. 2017 Aug 1. pii: S0167-6296(17)30691-4. doi: 10.1016/j.jhealeco.2017.07.006. [Epub ahead of print]	J Health Econ. 2017	PMID:28823796 | PMCID:PMC5794630	28823796	create date:2017/08/22 | first author:Norton EC
Acharya T	2017	https://www.ncbi.nlm.nih.gov/pubmed/28797422	In-Hospital Outcomes of PercutaneousÂ Coronary Intervention inÂ America's SafetyÂ Net: Insights From the NCDR Cath-PCI Registry.	0	1	0	0	0	0	0	0	0	0	0	0	0	0	0	0	0	0	0	1	SNHs are hospitals that have greater than 10% of PCI patients with no insurance.	Safety vs. non on patient and hospital characteristics, outcomes and modeled outcomes	Safety-net vs. non safety-net	Periprocedural bleeding, AKI, in-hospital mortality, vascular complications, stroke, periprocedural MI, urgent bypass grafting, tamponade, LOS, O/E ratios for mortality, bleeding, AKI	0	1	0	0	1	0	0	0	0	1	0	0	0	patients	NCDR CathPCI Registry	/pubmed/28797422	Acharya T, Salisbury AC, Spertus JA, Kennedy KF, Bhullar A, Reddy HKK, Joshi BK, Ambrose JA.	JACC Cardiovasc Interv. 2017 Aug 14;10(15):1475-1485. doi: 10.1016/j.jcin.2017.05.042.	JACC Cardiovasc Interv. 2017	PMID:28797422	28797422	create date:2017/08/12 | first author:Acharya T
Salerno AM (definition 1)	2017	https://www.ncbi.nlm.nih.gov/pubmed/28710221	Trends in readmission rates for safety net hospitals and non-safety net hospitals in the era of the US Hospital Readmission Reduction Program: a retrospective time series analysis using Medicare administrative claims data from 2008 to 2015.	0	0	0	0	0	0	0	0	0	0	1	1	1	0	1	1	1	0	0	6	SNHs are hospitals in the top quartile for the proportion of patients defined as having low SES, based on the AHRQ SES index.	Safety vs. non on descriptive hospital characteristics, outcome, and modeled outcomes	Safety-net vs. non safety-net	30-day standardized readmission rate (SSR)	0	1	0	0	1	0	0	0	1	0	0	0	0	patients	American Community Survey	/pubmed/28710221	Salerno AM, Horwitz LI, Kwon JY, Herrin J, Grady JN, Lin Z, Ross JS, Bernheim SM.	BMJ Open. 2017 Jul 13;7(7):e016149. doi: 10.1136/bmjopen-2017-016149.	BMJ Open. 2017	PMID:28710221 | PMCID:PMC5541519	28710221	create date:2017/07/16 | first author:Salerno AM
Salerno AM (definition 2)	2017	https://www.ncbi.nlm.nih.gov/pubmed/28710221	Trends in readmission rates for safety net hospitals and non-safety net hospitals in the era of the US Hospital Readmission Reduction Program: a retrospective time series analysis using Medicare administrative claims data from 2008 to 2015.	1	0	0	0	0	0	0	0	0	0	0	0	0	0	0	0	0	0	0	1	SNHs are hospitals with a Medicaid caseload greater than 1 SD above the state mean.	Safety vs. non on modeled outcomes	Safety-net vs. non safety-net	30-day standardized readmission rate (SSR)	0	1	0	0	1	0	0	0	0	0	1	0	0	Medicaid caseload	American Hospital Association (AHA) Annual Survey	/pubmed/28710221	Salerno AM, Horwitz LI, Kwon JY, Herrin J, Grady JN, Lin Z, Ross JS, Bernheim SM.	BMJ Open. 2017 Jul 13;7(7):e016149. doi: 10.1136/bmjopen-2017-016149.	BMJ Open. 2017	PMID:28710221 | PMCID:PMC5541519	28710221	create date:2017/07/16 | first author:Salerno AM
Won RP	2017	https://www.ncbi.nlm.nih.gov/pubmed/28678997	Outcomes and Costs of Managing Appendicitis at Safety-Net Hospitals.	1	1	0	0	0	0	0	0	0	0	0	0	0	0	0	0	0	0	0	2	Hospitals were divided into safety net burden quartiles. Low-burden hospitals (LBHs) cared for the lowest quartile of the combined proportion of Medicaid and uninsured. Medium-burden hospitals (MBHs) cared for the middle two quartiles. High-burden hospitals (HBHs) cared for the highest quartile.	3 categories when comparing on patient and hospital characteristics and outcomes; Outcome model: Low vs. Medium and Low vs. High on modeled outcomes	3 ordinal categories	Use of laparoscopy, complications, negative appendectomy, LOS, and cost	1	1	0	0	1	0	1	0	1	0	0	0	0	patients	HCUP State Inpatient Database	/pubmed/28678997	Won RP, Friedlander S, Lee SL.	JAMA Surg. 2017 Nov 1;152(11):1001-1006. doi: 10.1001/jamasurg.2017.2209.	JAMA Surg. 2017	PMID:28678997 | PMCID:PMC5710494	28678997	create date:2017/07/06 | first author:Won RP
Ballard TNS	2017	https://www.ncbi.nlm.nih.gov/pubmed/28654581	Improved Rates of Immediate Breast Reconstruction at Safety Net Hospitals.	1	1	0	0	0	0	0	0	0	0	0	0	0	0	0	0	0	0	0	2	A proportion was generated based on Medicaid and self-pay claims over total claims; the top tertile was defined as safety net hospital; non-safety net is bottom tertile	Safety vs. non on descriptive patient/hospital characteristics, outcome, and modeled outcomes	Safety-net vs. non safety-net	Proportion of patients at least 21 years old. with breast cancer or elevated risk, who underwent immediate breast reconstruction after mastectomy	1	1	0	1	0	0	0	0	1	0	0	0	0	claims	HCUP National Inpatient Sample	/pubmed/28654581	Ballard TNS, Zhong L, Momoh AO, Chung KC, Waljee JF.	Plast Reconstr Surg. 2017 Jul;140(1):1-10. doi: 10.1097/PRS.0000000000003412.	Plast Reconstr Surg. 2017	PMID:28654581	28654581	create date:2017/06/28 | first author:Ballard TNS
Hemmat S	2018	https://www.ncbi.nlm.nih.gov/pubmed/28555507	Performance Measurement and Target-Setting in California's Safety Net Health Systems.	0	0	0	0	0	0	0	0	1	0	0	0	0	0	0	0	0	0	0	1	SNHs are public health care systems (PHSs) in California. (12-county-run health care systems and 5 UC health systems).	Safety vs. non used as inclusion criteria	Safety-net vs. non safety-net	Mammography rate, LDL visit rate, HbAIc, immunization rates measures	0	1	0	1	0	0	0	1	0	0	0	0	0	ownership status	California Department of Health Care Services - Delivery System Reform Incentive Payments (DSRIP) data	/pubmed/28555507	Hemmat S, Schillinger D, Lyles C, Ackerman S, Gourley G, Vittinghoff E, Handley M, Sarkar U.	Am J Med Qual. 2018 Mar/Apr;33(2):132-139. doi: 10.1177/1062860617708393. Epub 2017 May 30.	Am J Med Qual. 2018	PMID:28555507	28555507	create date:2017/05/31 | first author:Hemmat S
Rosero EB	2017	https://www.ncbi.nlm.nih.gov/pubmed/28433333	Effects of hospital safety-net burden and hospital volume on failure to rescue after open abdominal aortic surgery.	1	1	0	0	0	0	0	0	0	0	0	0	0	0	0	0	0	0	0	2	Hospitals were divided into safety net burden quartiles, based on the combined proportion of Medicaid and uninsured admissions in a year, out of total admissions.	By quartiles on descriptives rates and outcome model	4 ordinal categories	Rate of any complication, morality rate, failure to rescue (FTR) rate, odds ratio of FTR	0	1	0	0	1	0	0	0	1	0	0	0	0	admissions	HCUP National Inpatient Sample	/pubmed/28433333	Rosero EB, Joshi GP, Minhajuddin A, Timaran CH, Modrall JG.	J Vasc Surg. 2017 Aug;66(2):404-412. doi: 10.1016/j.jvs.2016.12.146. Epub 2017 Apr 19.	J Vasc Surg. 2017	PMID:28433333	28433333	create date:2017/04/24 | first author:Rosero EB
Sabik LM	2017	https://www.ncbi.nlm.nih.gov/pubmed/28221275	Changes in Emergency Department Utilization After Early Medicaid Expansion in California.	0	1	0	0	0	0	0	0	0	0	0	0	0	0	0	0	0	0	0	1	SNHs are hospitals in the top decile in the state for adjusted uninsured market share OR hospitals in the top quartile for proportion of admission that are uninsured.	Stratified modeled outcomes by SNH vs. NSNH status	Safety-net vs. non safety-net	Total ED visits, nonemergent ED visits	1	0	0	0	0	0	0	0	1	0	0	0	0	admissions	HCUP and California Office of Statewide Health Planning and Development Inpatient Files	/pubmed/28221275	Sabik LM, Cunningham PJ, Tehrani AB.	Med Care. 2017 Jun;55(6):576-582. doi: 10.1097/MLR.0000000000000699.	Med Care. 2017	PMID:28221275	28221275	create date:2017/02/22 | first author:Sabik LM
Woodworth L	2016	https://www.ncbi.nlm.nih.gov/pubmed/28163389	A Leak in the Lifeboat: The effect of Medicaid managed care on the vitality of safety-net hospitals.	0	0	0	0	0	0	0	1	0	0	0	0	0	0	0	0	0	0	0	1	SNHs are hospitals that appear on the list of members of the Safety Net Hospital Alliance of Florida in 2014. Other hospitals are hospitals in Florida that are not on this list.	Safety vs. non on modeled outcomes	Safety-net vs. non safety-net	Ratio of payment to cost over time, direct and disproportionate effects of managed care on SNHs	1	0	0	0	0	1	0	1	0	0	0	0	0	membership status	Hospitals in the Safety Net Hospital Alliance of Florida	/pubmed/28163389	Woodworth L.	J Regul Econ. 2016 Dec;50(3):251-270. doi: 10.1007/s11149-016-9312-8. Epub 2016 Dec 18.	J Regul Econ. 2016	PMID:28163389 | PMCID:PMC5287574	28163389	create date:2017/02/07 | first author:Woodworth L
Hoehn RS	2017	https://www.ncbi.nlm.nih.gov/pubmed/28069526	Opportunities to Improve Care of Hepatocellular Carcinoma in Vulnerable Patient Populations.	1	1	0	0	0	0	0	0	0	0	0	0	0	0	0	0	0	0	0	2	Hospitals were divided into safety net burden groups. Low-burden hospitals (LBHs) cared for the lowest quartile of the combined proportion of Medicaid and uninsured. Medium-burden hospitals (MBHs) cared for the middle two quartiles. High-burden hospitals (HBHs) cared for the highest quartile. SNHs are HBHs.	3 categories when comparing on patient and hospital characteristics and outcomes; Outcome model: Low vs. Medium and Low vs. High on modeled outcomes	3 ordinal categories	Type of surgical management, morality rate, readmission rate, odds-ratio of having surgery, odds-ratio of long-term mortality	1	1	0	1	1	0	0	0	1	0	0	0	0	patients	American College of Surgeon National Cancer Database	/pubmed/28069526	Hoehn RS, Hanseman DJ, Dhar VK, Go DE, Edwards MJ, Shah SA.	J Am Coll Surg. 2017 Apr;224(4):697-704. doi: 10.1016/j.jamcollsurg.2016.12.023. Epub 2017 Jan 6.	J Am Coll Surg. 2017	PMID:28069526	28069526	create date:2017/01/11 | first author:Hoehn RS
Figueroa JF	2017	https://www.ncbi.nlm.nih.gov/pubmed/28060053	Safety-net Hospitals Face More Barriers Yet Use Fewer Strategies to Reduce Readmissions.	1	0	0	0	0	1	1	0	0	0	0	0	0	0	0	0	0	0	0	2	SNHs are hospitals in the top quartile of DSH patient percentage. Non-SNHs are all other hospitals.	Safety vs. non on descriptive patient/hospital characteristics, outcome, and modeled outcomes	Safety-net vs. non safety-net	Patient-related, community-related, and hospital-related barriers to readmission prevention, hospital strategies to reduce readmission, mean 30-day readmission rate for CHF, PNA, MI	0	1	1	1	1	1	0	0	1	0	0	0	0	patient days	American Hospital Association (AHA) Annual Survey	/pubmed/28060053	Figueroa JF, Joynt KE, Zhou X, Orav EJ, Jha AK.	Med Care. 2017 Mar;55(3):229-235. doi: 10.1097/MLR.0000000000000687.	Med Care. 2017	PMID:28060053 | PMCID:PMC5309202	28060053	create date:2017/01/07 | first author:Figueroa JF
Sutton JP	2016	https://www.ncbi.nlm.nih.gov/pubmed/27929631	Characteristics of Safety-Net Hospitals, 2014: Statistical Brief #213.	1	1	0	0	0	0	0	0	0	0	0	0	0	0	0	0	0	0	0	2	SNHs are hospitals in the top quartile, by state, for inpatient stays paid by Medicaid or uninsured.	Safety vs. non on descriptive hospital/patient characteristics and outcome	Safety-net vs. non safety-net	Hospital characteristics that included cost per stay, mean length of stay, mean number of chronic diagnoses, principal diagnoses, operating procedures, and service lines, among others.	1	0	0	0	0	0	1	0	1	0	0	0	0	inpatient stays	HCUP State Inpatient Database	/pubmed/27929631	Sutton JP, Washington RE, Fingar KR, Elixhauser A.	2016 Oct. Healthcare Cost and Utilization Project (HCUP) Statistical Briefs [Internet]. Rockville (MD): Agency for Healthcare Research and Quality (US); 2006 Feb-.	Healthcare Cost and Utilization Project (HCUP) Statistical Briefs. 2006	PMID:27929631	27929631	create date:2016/12/09 | first author:Sutton JP
Havens JM	2017	https://www.ncbi.nlm.nih.gov/pubmed/27851859	Hospital Factors Associated With Care Discontinuity Following Emergency General Surgery.	1	0	0	0	0	1	1	0	0	0	0	0	0	0	0	0	0	0	0	2	SNHs were hospitals in the highest quartile of the DSH patient percentage.	Safety vs. non on outcome	Safety-net vs. non safety-net	30-day readmission to a nonindex hospital (the proportion of readmissions that were to a nonindex hospital)	0	1	0	0	1	0	0	0	1	0	0	0	0	patient days	CMS Impact File Hospital Inpatient Prospective Payment System (IPPS)	/pubmed/27851859	Havens JM, Olufajo OA, Tsai TC, Jiang W, Columbus AB, Nitzschke SL, Cooper Z, Salim A.	JAMA Surg. 2017 Mar 1;152(3):242-249. doi: 10.1001/jamasurg.2016.4078.	JAMA Surg. 2017	PMID:27851859	27851859	create date:2016/11/17 | first author:Havens JM
Herrel LA	2016	https://www.ncbi.nlm.nih.gov/pubmed/27818444	Utilization and Outcomes of Inpatient Surgery at Safety-Net Hospitals.	1	1	0	0	0	0	0	0	0	0	0	0	0	0	0	0	0	0	0	2	SNHs are in the top quartile of "safety-net burden," or the combined proportion of discharges with Medicaid and self-pay as payer.	comparison of highest quartile ("SNHs") to lowest quartile on hospital characteristics and modeled outcomes	4 ordinal categories	Inpatient mortality and prolonged LOS, in-hospital mortality, prolonged LOS, and cost of admission	0	1	0	0	1	0	1	0	1	0	0	0	0	discharges	HCUP National Inpatient Sample	/pubmed/27818444	Herrel LA, Wong SL, Ye Z, Miller DC.	J Health Care Poor Underserved. 2016;27(4):1872-1884.	J Health Care Poor Underserved. 2016	PMID:27818444	27818444	create date:2016/11/08 | first author:Herrel LA
Go DE	2016	https://www.ncbi.nlm.nih.gov/pubmed/27464312	Addressing the High Costs of Pancreaticoduodenectomy at Safety-Net Hospitals.	1	1	0	0	0	0	0	0	0	0	0	0	0	0	0	0	0	0	0	2	Hospitals were divided into safety net burden quartiles. Low-burden hospitals (LBHs) cared for the lowest quartile of combined Medicaid and uninsured patient proportion. Medium-burden hospitals (MBHs) cared for the middle two quartiles. High-burden hospitals (HBHs) cared for the highest quartile.	3 categories when comparing on patient/hospital characteristics and outcomes; High vs. Low and High vs. Medium on outcome model	3 ordinal categories	Perioperative mortality, major and minor complication, 30-day readmission, surgical cost per patient	0	1	0	0	1	1	1	0	1	0	0	0	0	patient charges	UHC Clinical Database and Resource Manager	/pubmed/27464312	Go DE, Abbott DE, Wima K, Hanseman DJ, Ertel AE, Chang AL, Shah SA, Hoehn RS.	JAMA Surg. 2016 Oct 1;151(10):908-914. doi: 10.1001/jamasurg.2016.1776.	JAMA Surg. 2016	PMID:27464312	27464312	create date:2016/10/21 | first author:Go DE
Carey K	2016	https://www.ncbi.nlm.nih.gov/pubmed/27654841	Hospital Readmissions Reduction Program: Safety-Net Hospitals Show Improvement, Modifications To Penalty Formula Still Needed.	0	0	0	0	0	0	1	0	0	0	0	0	0	0	0	0	0	0	0	1	SNHs were hospitals in the highest quartile of the sample, based on the proportion of patients eligible for SSI.	SNHs(top25%) vs. other hospitals (74% and below) on readmission rate outcome models	Safety-net vs. non safety-net	30-day readmission rate, change in 30-day readmission rate over time	0	1	0	0	1	0	0	0	1	0	0	0	0	patients	Medicare Healthcare Cost Report Information System (HCRIS)	/pubmed/27654841	Carey K, Lin MY.	Health Aff (Millwood). 2016 Oct 1;35(10):1918-1923.	Health Aff (Millwood). 2016	PMID:27654841	27654841	create date:2016/09/23 | first author:Carey K
Cunningham P	2017	https://www.ncbi.nlm.nih.gov/pubmed/27624635	Trends in Hospital Inpatient Admissions Following Early Medicaid Expansion in California.	0	1	0	0	0	0	0	0	0	0	0	0	0	0	0	0	0	0	0	1	SNHs are hospitals at or above the 90th percentile for adjusted uninsured market share OR in the 75th percentile for percentage of uninsured admissions.	SNH vs. NSNH status as a model predictor and interaction term with time on outcomes	Safety-net vs. non safety-net	Change in payer mix, change in number of preventable admissions, change in % preventable admissions	1	0	0	0	0	0	0	0	1	0	0	0	0	admissions	HCUP and California Office of Statewide Health Planning and Development Inpatient Files	/pubmed/27624635	Cunningham P, Sabik LM, Bonakdar Tehrani A.	Med Care Res Rev. 2017 Dec;74(6):705-722. doi: 10.1177/1077558716669433. Epub 2016 Sep 12.	Med Care Res Rev. 2017	PMID:27624635	27624635	create date:2016/09/15 | first author:Cunningham P
Hanchate AD	2017	https://www.ncbi.nlm.nih.gov/pubmed/27500666	Impact of Massachusetts Health Reform on Inpatient Care Use: Was the Safety-Net Experience Different Than in the Non-Safety-Net?	1	1	0	0	0	0	0	0	0	0	0	0	0	0	0	0	0	0	0	2	Safety-net defined as "top quartile of hospitals by share of discharges covered by self-pay, Medicaid, or other subsidized public care"	Safety vs. non on descriptive characteristics, outcome, and modeled outcomes	Safety-net vs. non safety-net	Change in total count of hospital patient discharges per quarter (admission volume), change in admission volume by race, SES, and baseline uninsured rate, change in admission volume by admission severity and acuity	1	0	0	0	0	0	0	0	1	0	0	0	0	discharges	Massachusetts Department of Health Care Finance and Policy 403 hospital cost report	/pubmed/27500666	Hanchate AD, McCormick D, Lasser KE, Feng C, Manze MG, Kressin NR.	Health Serv Res. 2017 Oct;52(5):1647-1666. doi: 10.1111/1475-6773.12542. Epub 2016 Aug 8.	Health Serv Res. 2017	PMID:27500666 | PMCID:PMC5583295	27500666	create date:2016/08/09 | first author:Hanchate AD
Jiang HJ	2016	https://www.ncbi.nlm.nih.gov/pubmed/27299951	Measuring Mortality Performance: How Did Safety-Net Hospitals Compare With Other Hospitals?	1	1	0	0	0	0	0	0	0	0	0	0	0	0	0	0	0	0	0	2	SNHs are hospitals that are in the top quartile for percentage of Medicaid and uninsured patients.	Safety vs. non on descriptive hospital characteristics, and modeled outcomes	Safety-net vs. non safety-net	Medical and surgical mortality rates	0	1	0	0	1	0	0	0	1	0	0	0	0	patients	HCUP State Inpatient Database	/pubmed/27299951	Jiang HJ, Reiter KL, Wang J.	Med Care. 2016 Jul;54(7):648-56. doi: 10.1097/MLR.0000000000000540.	Med Care. 2016	PMID:27299951	27299951	create date:2016/06/15 | first author:Jiang HJ
Lasser KE	2016	https://www.ncbi.nlm.nih.gov/pubmed/27261638	Massachusetts Health Reform's Effect on Hospitals' Racial Mix of Patients and on Patients' Use of Safety-net Hospitals.	1	1	0	1	1	0	0	0	0	0	0	0	0	0	0	0	0	0	0	4	SNHs are hospitals in the highest quartile for patients who are Medicaid patients, or "whose insurance was self pay, indigent, and hospital responsibility."	Patient-level analysis categorized patients into safety net pre-reform. Then modeled outcome was SNH vs. non-SNH in post-reform period. Post-reform status on patient characteristics as well	Safety-net vs. non safety-net	Movement from a safety-net to a non-safety-net hospital	1	0	0	0	0	0	0	0	1	0	0	0	0	patients	Not specified: "all-payer inpatient discharge databases from MA, NY, and NJ"	/pubmed/27261638	Lasser KE, Hanchate AD, McCormick D, Chu C, Xuan Z, Kressin NR.	Med Care. 2016 Sep;54(9):827-36. doi: 10.1097/MLR.0000000000000575.	Med Care. 2016	PMID:27261638 | PMCID:PMC4989238	27261638	create date:2016/06/05 | first author:Lasser KE
Hong Y	2016	https://www.ncbi.nlm.nih.gov/pubmed/27261414	Vulnerable Hospitals and Cancer Surgery Readmissions: Insights into the Unintended Consequences of the Patient Protection and Affordable Care Act.	0	0	0	0	0	0	0	1	0	0	0	0	0	0	0	0	0	0	0	1	SNH is a subgroup of "vulnerable hospitals," the other of which is "high Medicaid hospitals" (top decile in California for percentage of inpatient discharges with Medicaid as payer). HMSNHs are hospitals that are in both subgroups. A SNH is a hospital that is a member of the California Association of Public Hospitals and Health Systems.	SNH compared to high Medicaid hospitals and combination high Medicaid/SNH on patient and hospital characteristics; SNH used as inclusion criteria for a subgroup to model outcomes; SNH used as indicator variable compared to nonvulnerable status hospitals in modeling outcomes	Safety-net vs. non safety-net	30-day readmission, 90-day readmission, repeated readmission	0	1	0	0	1	0	0	1	0	0	0	0	0	membership status	California Association of Public Hospitals and Health Systems membership list	/pubmed/27261414	Hong Y, Zheng C, Hechenbleikner E, Johnson LB, Shara N, Al-Refaie WB.	J Am Coll Surg. 2016 Jul;223(1):142-51. doi: 10.1016/j.jamcollsurg.2016.04.042. Epub 2016 May 31.	J Am Coll Surg. 2016	PMID:27261414 | PMCID:PMC5266542	27261414	create date:2016/06/05 | first author:Hong Y
Sheingold SH	2016	https://www.ncbi.nlm.nih.gov/pubmed/26733710	Understanding Medicare Hospital Readmission Rates And Differing Penalties Between Safety-Net And Other Hospitals.	1	0	0	0	0	1	1	0	0	0	0	0	0	0	0	0	0	0	0	2	SNHs are in the top 20% of DSH patient percentage (called "high-DSH hospitals" in the study). "low-DSH hospitals" are those in the bottom 80%.	comparison of safety-net and non-safety-net ("high and low DSH") on hospital characteristics and modeled outcomes	Safety-net vs. non safety-net	Hospital readmission, raw readmission rate, relative risk of readmission, HRRP penalties by hospital group	0	1	0	0	1	1	0	0	1	0	0	0	0	patient days	Medicare Hospital Cost Reports [unspecified]	/pubmed/26733710	Sheingold SH, Zuckerman R, Shartzer A.	Health Aff (Millwood). 2016 Jan;35(1):124-31. doi: 10.1377/hlthaff.2015.0534.	Health Aff (Millwood). 2016	PMID:26733710	26733710	create date:2016/01/07 | first author:Sheingold SH
Glance LG	2016	https://www.ncbi.nlm.nih.gov/pubmed/26655922	Impact of Risk Adjustment for Socioeconomic Status on Risk-adjusted Surgical Readmission Rates.	1	0	0	0	0	0	0	0	0	0	0	0	0	1	0	0	0	0	0	2	SNHs are hospitals in the highest quartile of low-SES patients. Low-SES patients are patients who are homeless, eligible for Medicaid, or dually eligible for Medicaid and Medicare.	SNHs (top25%) vs. lowest quartile on patient characteristics and outcomes; Q1 vs Q2, Q1 vs Q3, Q1 vs. SNH on modeled outcomes	4 ordinal categories	30-day readmission, likelihood of readmission unadjusted for SES and adjusted for SES	0	1	0	0	1	0	0	0	1	0	0	0	0	patients	HCUP State Inpatient Database	/pubmed/26655922	Glance LG, Kellermann AL, Osler TM, Li Y, Li W, Dick AW.	Ann Surg. 2016 Apr;263(4):698-704. doi: 10.1097/SLA.0000000000001363.	Ann Surg. 2016	PMID:26655922 | PMCID:PMC5632929	26655922	create date:2015/12/15 | first author:Glance LG
Mas N	2015	https://www.ncbi.nlm.nih.gov/pubmed/26460447	HOSPITAL FINANCIAL PRESSURES AND THE HEALTH OF THE UNINSURED: WHO GETS HURT?	0	0	0	0	0	0	0	0	1	0	1	0	0	0	0	0	0	0	0	2	SMHs are hospitals that are government hospitals, teaching hospitals, and hospitals located in poor areas. A hospital is located in a poor area if the average income per capita for the hospital's surrounding 5-mile radius lies below the 33rd percentile for the hospital's state.	three types of safety-net hospitals are used as categories in the analysis, comparing modeled outcomes between them	Safety-net vs. non safety-net	Managed care effects of the provision of charity care, managed care effects on quality (hospitals with cardiac unit, LOS)	1	1	1	1	1	0	0	1	1	0	0	0	0	ownership status and teaching status; income per capita	American Hospital Association (AHA) Annual Survey and Current Population Survey	/pubmed/26460447	Mas N.	Int J Health Serv. 2015;45(1):53-71.	Int J Health Serv. 2015	PMID:26460447	26460447	create date:2015/10/16 | first author:Mas N
Hoehn RS	2016	https://www.ncbi.nlm.nih.gov/pubmed/26466334	Effect of Hospital Safety-Net Burden on Cost and Outcomes After Surgery.	1	1	0	0	0	0	0	0	0	0	0	0	0	0	0	0	0	0	0	2	Hospitals were divided into safety net burden quartiles. Low-burden hospitals (LBHs) cared for the lowest quartile of the combined proportion of Medicaid and uninsured. Medium-burden hospitals (MBHs) cared for the middle two quartiles. High-burden hospitals (HBHs) cared for the highest quartile.	3 categories when comparing on patient/hospital characteristics and outcomes; High vs. Low and Medium vs. Low on outcome model	3 ordinal categories	Postoperative mortality, 30-day readmission rate, and total direct cost for nine surgical procedures, SCIP measures	0	1	0	1	1	0	1	0	1	0	0	0	0	charges	UHC Clinical Database and Resource Manager	/pubmed/26466334	Hoehn RS, Wima K, Vestal MA, Weilage DJ, Hanseman DJ, Abbott DE, Shah SA.	JAMA Surg. 2016 Feb;151(2):120-8. doi: 10.1001/jamasurg.2015.3209.	JAMA Surg. 2016	PMID:26466334	26466334	create date:2015/10/16 | first author:Hoehn RS
McNaughton CD	2015	https://www.ncbi.nlm.nih.gov/pubmed/26454813	Incidence of Hypertension-Related Emergency Department Visits in the United States, 2006 to 2012.	1	1	0	0	0	0	0	0	0	0	0	0	0	0	0	0	0	0	0	2	SNHs are hospitals with 1) greater than 30% of visits expected to have Medicaid as payer, 2) greater than 30% of visits expected to be self-pay (uninsured), or 3) combined Medicaid and uninsured greater than 40% of visits.	Safety vs. non on modeled outcomes	Safety-net vs. non safety-net	Hypertension-related ED visits, ED visits with primary diagnosis of Hypertension	1	0	0	0	0	0	0	0	0	1	0	0	0	ED visits	Nationwide Emergency Department Sample	/pubmed/26454813	McNaughton CD, Self WH, Zhu Y, Janke AT, Storrow AB, Levy P.	Am J Cardiol. 2015 Dec 1;116(11):1717-23. doi: 10.1016/j.amjcard.2015.09.007. Epub 2015 Sep 10.	Am J Cardiol. 2015	PMID:26454813 | PMCID:PMC4648677	26454813	create date:2015/10/12 | first author:McNaughton CD
Gilman M [def 1]	2015	https://www.ncbi.nlm.nih.gov/pubmed/26343790	The Financial Effect of Value-Based Purchasing and the Hospital Readmissions Reduction Program on Safety-Net Hospitals in 2014: A Cohort Study.	1	0	0	0	0	1	1	0	0	0	0	0	0	0	0	0	0	0	0	2	SNHs are hospitals in the top quartile of DSH patient percentage.	Safety vs. non on descriptive hospital characteristics and modeled outcomes	Safety-net vs. non safety-net	VBP effects (VBP scores, % penalized, % gaining, VBP adjustment, adjustment per bed), HRRP effects (% penalized, readmission ratios, penalty, penalty per bed), total combined payment adjustment and total combined payment adjustment per bed	0	0	0	0	0	1	0	0	1	0	0	0	0	patient days	CMS Impact File Hospital Inpatient Prospective Payment System (IPPS)	/pubmed/26343790	Gilman M, Hockenberry JM, Adams EK, Milstein AS, Wilson IB, Becker ER.	Ann Intern Med. 2015 Sep 15;163(6):427-36. doi: 10.7326/M14-2813.	Ann Intern Med. 2015	PMID:26343790	26343790	create date:2015/09/08 | first author:Gilman M
Gilman M [def 2]	2015	https://www.ncbi.nlm.nih.gov/pubmed/26343790	The Financial Effect of Value-Based Purchasing and the Hospital Readmissions Reduction Program on Safety-Net Hospitals in 2014: A Cohort Study.	1	0	0	1	1	1	1	0	0	0	0	0	0	0	0	0	0	0	0	4	SNHs are hospitals in the top quartile of uncompensated care (UCC) payments per bed.	Safety vs. non on descriptive hospital characteristics and modeled outcomes	Safety-net vs. non safety-net	VBP effects (VBP scores, % penalized, % gaining, VBP adjustment, adjustment per bed), HRRP effects (% penalized, readmission ratios, penalty, penalty per bed), total combined payment adjustment and total combined payment adjustment per bed	0	1	0	0	1	1	0	0	1	0	0	0	0	UCC payment per bed	Not specified: "financial data from the CMS containing the projected Medicare uncompensated care (UCC) payment for each hospital in 2014"	/pubmed/26343790	Gilman M, Hockenberry JM, Adams EK, Milstein AS, Wilson IB, Becker ER.	Ann Intern Med. 2015 Sep 15;163(6):427-36. doi: 10.7326/M14-2813.	Ann Intern Med. 2015	PMID:26343790	26343790	create date:2015/09/08 | first author:Gilman M
Rajaram R	2015	https://www.ncbi.nlm.nih.gov/pubmed/26219055	Hospital Characteristics Associated With Penalties in the Centers for Medicare & Medicaid Services Hospital-Acquired Condition Reduction Program.	1	0	0	0	0	1	1	0	0	0	0	0	0	0	0	0	0	0	0	2	SNHs are hospitals in the highest quartile of DSH patient percentage.	Safety vs. non on descriptive outcome and modeled outcomes	Safety-net vs. non safety-net	Penalization status, likelihood of penalization	0	0	0	0	0	1	0	0	1	0	0	0	0	patient days	CMS Impact File Hospital Inpatient Prospective Payment System (IPPS)	/pubmed/26219055	Rajaram R, Chung JW, Kinnier CV, Barnard C, Mohanty S, Pavey ES, McHugh MC, Bilimoria KY.	JAMA. 2015 Jul 28;314(4):375-83. doi: 10.1001/jama.2015.8609.	JAMA. 2015	PMID:26219055	26219055	create date:2015/07/29 | first author:Rajaram R
Herrel LA	2015	https://www.ncbi.nlm.nih.gov/pubmed/25936866	Utilization and Outcomes of Inpatient Urological Care at Safety Net Hospitals.	1	1	0	0	0	0	0	0	0	0	0	0	0	0	0	0	0	0	0	2	SNHs are hospitals in the top quartile for the proportion of discharges with Medicaid or self-pay as payer. Non-SNHs are the lowest quartile.	3 categories when comparing on patient/hospital characteristics and outcomes; High vs. Low and Medium vs. Low on outcome model	3 ordinal categories	Inpatient procedural mortality and prolonged LOS, cost estimates for common urological surgeries, number of procedures for common urological conditions	1	1	0	0	1	0	1	0	1	0	0	0	0	discharges	HCUP National Inpatient Sample	/pubmed/25936866	Herrel LA, Ye Z, Miller DC.	J Urol. 2015 Nov;194(5):1380-5. doi: 10.1016/j.juro.2015.04.098. Epub 2015 Apr 30.	J Urol. 2015	PMID:25936866 | PMCID:PMC4750643	25936866	create date:2015/05/06 | first author:Herrel LA
Hoffman GJ	2015	https://www.ncbi.nlm.nih.gov/pubmed/25919228	Examining Contextual Influences on Fall-Related Injuries Among Older Adults for Population Health Management.	1	0	0	0	0	1	1	0	0	0	0	0	0	0	0	0	0	0	0	2	SNHs are hospitals with a DSH patient percentage greater than 30%.	Safety vs. non on modeled outcomes	Safety-net vs. non safety-net	Fall-related injury (FRI), association of FRI with safety-net status	0	1	0	0	1	0	0	0	0	1	0	0	0	patient days	CMS Impact File Hospital Inpatient Prospective Payment System (IPPS)	/pubmed/25919228	Hoffman GJ, Rodriguez HP.	Popul Health Manag. 2015 Dec;18(6):437-48. doi: 10.1089/pop.2014.0156. Epub 2015 Apr 28.	Popul Health Manag. 2015	PMID:25919228 | PMCID:PMC4688459	25919228	create date:2015/04/29 | first author:Hoffman GJ
Shahan CP	2015	https://www.ncbi.nlm.nih.gov/pubmed/25805367	Emergency general surgery outcomes at safety net hospitals.	0	1	0	0	0	0	0	0	0	0	0	0	0	0	0	0	0	0	0	1	Patients in the data set were described as insured or uninsured based on their coded insurance status; hospitals in the top decile of this proportion were considered SNHs	Safety vs. non on descriptive patient characteristics, outcome, and modeled outcomes	Safety-net vs. non safety-net	Length of stay, cost, charge, death, failure to rescue, complications (11 categories observed)	0	1	0	0	1	0	1	0	1	0	0	0	0	patients	HCUP National Inpatient Sample	/pubmed/25805367	Shahan CP, Bell T, Paulus E, Zarzaur BL.	J Surg Res. 2015 Jun 1;196(1):113-7. doi: 10.1016/j.jss.2015.02.044. Epub 2015 Feb 21.	J Surg Res. 2015	PMID:25805367	25805367	create date:2015/03/26 | first author:Shahan CP
Vaz LE	2015	https://www.ncbi.nlm.nih.gov/pubmed/25732568	Impact of Medicare's Hospital-Acquired Condition policy on infections in safety net and non-safety net hospitals.	1	0	0	0	0	1	1	0	0	0	0	0	0	0	0	0	0	0	0	2	Safety net hospitals were defined as hospitals with a published DSH index in the highest DSH quartile	Safety vs. non on descriptive hospital characteristics and modeled outcomes	Safety-net vs. non safety-net	NHSN-defined HAI rate	0	1	0	0	1	0	0	0	1	0	0	0	0	patient days	CMS Impact File Hospital Inpatient Prospective Payment System (IPPS)	/pubmed/25732568	Vaz LE, Kleinman KP, Kawai AT, Jin R, Kassler WJ, Grant PS, Rett MD, Goldmann DA, Calderwood MS, Soumerai SB, Lee GM.	Infect Control Hosp Epidemiol. 2015 Jun;36(6):649-55. doi: 10.1017/ice.2015.38. Epub 2015 Mar 3.	Infect Control Hosp Epidemiol. 2015	PMID:25732568	25732568	create date:2015/03/04 | first author:Vaz LE
Gilman M	2015	https://www.ncbi.nlm.nih.gov/pubmed/25732489	Safety-net hospitals more likely than other hospitals to fare poorly under Medicare's value-based purchasing.	1	0	0	0	0	1	1	0	0	0	0	0	0	0	0	0	0	0	0	2	SNHs were hospitals with a DSH index in the highest quartile of hospitals sampled.	Safety vs. non on descriptive hospital characteristics and unadjusted outcomes; by quartiles on descriptive hospital characteristics	4 ordinal categories	Proportion receiving incentives/penalties, average VBP process-of-care, patient experience, and mortality scores, 30-day risk-adjusted mortality for MI, HF, and pneumonia averaged across 2009-2012	0	1	0	0	1	1	0	0	1	0	0	0	0	patient days	CMS Impact File Hospital Inpatient Prospective Payment System (IPPS)	/pubmed/25732489	Gilman M, Adams EK, Hockenberry JM, Milstein AS, Wilson IB, Becker ER.	Health Aff (Millwood). 2015 Mar;34(3):398-405. doi: 10.1377/hlthaff.2014.1059.	Health Aff (Millwood). 2015	PMID:25732489	25732489	create date:2015/03/04 | first author:Gilman M
Hanchate AD	2015	https://www.ncbi.nlm.nih.gov/pubmed/25700849	Massachusetts health reform and disparities in joint replacement use: difference in differences study.	1	1	0	0	1	0	0	0	0	0	0	0	0	0	0	0	0	0	0	3	SNHs are hospitals in the top quartile of hospitals in Massachusetts for proportion of inpatient admissions with primary payer as self-paying, Medicaid, or Free Care.	Safety vs. non as modeled outcomes	Safety-net vs. non safety-net	Percent change in share of knee replacements carried out at SNHs compared to pre-reform projection	1	0	0	0	0	0	0	0	1	0	0	0	0	admissions	Not specified: "comprehensive inpatient discharge data for Massachusetts and three comparison states"	/pubmed/25700849	Hanchate AD, Kapoor A, Katz JN, McCormick D, Lasser KE, Feng C, Manze MG, Kressin NR.	BMJ. 2015 Feb 20;350:h440. doi: 10.1136/bmj.h440.	BMJ. 2015	PMID:25700849 | PMCID:PMC4353277	25700849	create date:2015/02/24 | first author:Hanchate AD
Reiter KL	2014	https://www.ncbi.nlm.nih.gov/pubmed/25220012	Facing the recession: how did safety-net hospitals fare financially compared with their peers?	1	1	0	0	0	0	0	0	0	0	0	0	0	0	0	0	0	0	0	2	SNHs are hospitals in the top quartile for the proportion of patients covered by Medicaid or uninsured.	Safety vs. non on descriptive hospital characteristics and modeled outcomes	Safety-net vs. non safety-net	Payer mix, operating margin, total margin	1	0	0	0	0	1	0	0	1	0	0	0	0	patients	HCUP State Inpatient Database	/pubmed/25220012	Reiter KL, Jiang HJ, Wang J.	Health Serv Res. 2014 Dec;49(6):1747-66. doi: 10.1111/1475-6773.12230. Epub 2014 Sep 15.	Health Serv Res. 2014	PMID:25220012 | PMCID:PMC4254123	25220012	create date:2014/09/16 | first author:Reiter KL
Arrieta A	2013	https://www.ncbi.nlm.nih.gov/pubmed/25117084	The impact of the Massachusetts health care reform on unpaid medical bills.	1	0	0	0	0	0	0	0	0	1	0	0	1	0	0	0	0	0	0	3	SNHs are hospitals with a ratio of Medicaid patients to total patients that is above the median OR a percentage of minority residents in the hospital's service area that is above the median OR a percentage of residents in the hospital's service area who are below the poverty line that is above the median.	Safety vs. non on modeled outcomes	Safety-net vs. non safety-net	Change in patients' doubtful debt before and after reform, DID Estimate of the Effect of Health Care Reform on Doubtful Debt	1	0	0	0	0	1	0	0	1	0	0	0	0	patients and residents in service area	Medicare Hospital Cost Reports [unspecified]	/pubmed/25117084	Arrieta A.	Inquiry. 2013 Aug;50(3):165-76. doi: 10.1177/0046958013516580.	Inquiry. 2013	PMID:25117084	25117084	create date:2014/08/15 | first author:Arrieta A
Gilman M	2014	https://www.ncbi.nlm.nih.gov/pubmed/25092831	California safety-net hospitals likely to be penalized by ACA value, readmission, and meaningful-use programs.	1	0	0	0	0	1	1	0	0	0	0	0	0	0	0	0	0	0	0	2	SNHs were hospitals with a DSH index in the highest quartile of hospitals sampled.	Safety vs. non on descriptive hospital characteristics and unadjusted outcomes; by quartiles on descriptive hospital characteristics	4 ordinal categories	Proportion penalized under VBP and HRRP, VBP scores for total performance, process, and patient experience, 30-day readmission rates for MI, HF, and pneumonia, proportion receiving payment for demonstrating meaningful use	0	1	1	0	1	1	0	0	1	0	0	0	0	patient days	CMS Impact File Hospital Inpatient Prospective Payment System (IPPS)	/pubmed/25092831	Gilman M, Adams EK, Hockenberry JM, Wilson IB, Milstein AS, Becker ER.	Health Aff (Millwood). 2014 Aug;33(8):1314-22. doi: 10.1377/hlthaff.2014.0138.	Health Aff (Millwood). 2014	PMID:25092831	25092831	create date:2014/08/06 | first author:Gilman M
Neuhausen K	2014	https://www.ncbi.nlm.nih.gov/pubmed/24889948	Disproportionate-share hospital payment reductions may threaten the financial stability of safety-net hospitals.	0	0	0	0	0	0	0	0	1	0	0	0	0	0	0	0	0	0	0	1	The hospitals included in the study were public hospitals in California, excluding one rehab center because its characteristics were substantially different from the rest.	Safety vs. non used as inclusion criteria	Safety-net vs. non safety-net	Total DSH costs	0	0	0	0	0	1	0	1	0	0	0	0	0	ownership status	Not specified	/pubmed/24889948	Neuhausen K, Davis AC, Needleman J, Brook RH, Zingmond D, Roby DH.	Health Aff (Millwood). 2014 Jun;33(6):988-96. doi: 10.1377/hlthaff.2013.1222. Erratum in: Health Aff (Millwood). 2014 Jul;33(7):1304.	Health Aff (Millwood). 2014	PMID:24889948 | PMCID:PMC4242845	24889948	create date:2014/06/04 | first author:Neuhausen K
Lee HC	2014	https://www.ncbi.nlm.nih.gov/pubmed/24759490	Emergency department visits in the neonatal period in the United States.	1	1	0	0	0	0	0	0	0	0	0	0	0	0	0	0	0	0	0	2	Safety-net hospitals are hospitals with more than 30% of visits with Medicaid as payer, more than 30% of visits with self-pay or no charge as payer, or a combined Medicaid and uninsured population greater than 40%.	Safety vs. non on outcome (no modeling)	Safety-net vs. non safety-net	Neonatal visits and race/ethnicity associated with these visits between SNHs and non-SNHs.	1	0	0	0	0	0	0	0	0	1	0	0	0	visits	National Hospital Ambulatory Medical Care Survey	/pubmed/24759490	Lee HC, Bardach NS, Maselli JH, Gonzales R.	Pediatr Emerg Care. 2014 May;30(5):315-8. doi: 10.1097/PEC.0000000000000120.	Pediatr Emerg Care. 2014	PMID:24759490 | PMCID:PMC4160308	24759490	create date:2014/04/25 | first author:Lee HC
Bazzoli GJ	2014	https://www.ncbi.nlm.nih.gov/pubmed/24583488	The experiences of Massachusetts hospitals as statewide health insurance reform was implemented.	1	0	0	0	1	0	0	0	0	0	0	0	0	0	0	0	0	0	0	2	SNHs are "DSH hospitals," hospitals which have a sum of patient charges for Medicare, Medicaid, other government payers, and free care that is 63% or more of total hospital charges.	Major SNH vs. Other SNH vs. NSNH on hospital characteristics and unadjusted and adjusted model outcomes	3 ordinal categories	Gap between costs of care and offsetting revenues for uninsured patients and those covered by means-tested public programs, hospital operating margins	1	0	0	0	0	1	0	0	0	1	0	0	0	charges	Massachusetts Department of Health Care Finance and Policy 403 hospital cost report	/pubmed/24583488	Bazzoli GJ, Clement JP.	J Health Care Poor Underserved. 2014 Feb;25(1 Suppl):63-78. doi: 10.1353/hpu.2014.0073.	J Health Care Poor Underserved. 2014	PMID:24583488	24583488	create date:2014/03/04 | first author:Bazzoli GJ
Wakeam E	2014	https://www.ncbi.nlm.nih.gov/pubmed/24430015	Failure to rescue in safety-net hospitals: availability of hospital resources and differences in performance.	1	1	0	0	0	0	0	0	0	0	0	0	0	0	0	0	0	0	0	2	Hospitals were divided into safety net burden groups. Low-burden hospitals (LBHs) cared for the lowest quartile of Medicaid or uninsured patients. Medium-burden hospitals (MBHs) cared for the middle two quartiles. High-burden hospitals (HBHs) cared for the highest quartile.	3 categories when comparing on patient/hospital characteristics; Low vs. High; Low vs. Medium on outcome model	3 ordinal categories	Failure to rescue	1	1	1	0	1	0	0	0	1	0	0	0	0	patients	HCUP National Inpatient Sample	/pubmed/24430015	Wakeam E, Hevelone ND, Maine R, Swain J, Lipsitz SA, Finlayson SR, Ashley SW, Weissman JS.	JAMA Surg. 2014 Mar;149(3):229-35. doi: 10.1001/jamasurg.2013.3566.	JAMA Surg. 2014	PMID:24430015	24430015	create date:2014/01/17 | first author:Wakeam E
Herring AA	2013	https://www.ncbi.nlm.nih.gov/pubmed/24101073	High-intensity emergency department visits increased in California, 2002-09.	1	1	0	0	0	0	0	0	0	0	0	0	0	0	0	0	0	0	0	2	The patient populations were divided up by "insurance status"; > 30% Medicaid or > 30% self insured or > 40% combined was considered a safety net hospital	Safety vs. non on descriptive hospital characteristics, outcome, and modeled outcomes	Safety-net vs. non safety-net	Percent increase in high-intensity ED visits; proportion of overall high-intensity visits that took place at SNHs; racial identification of patients; insurance status of patients	1	1	0	0	1	0	0	0	0	1	0	0	0	patients	California Office of Statewide Health Planning and Development patient discharge dataset	/pubmed/24101073	Herring AA, Johnson B, Ginde AA, Camargo CA, Feng L, Alter HJ, Hsia R.	Health Aff (Millwood). 2013 Oct;32(10):1811-9. doi: 10.1377/hlthaff.2013.0397.	Health Aff (Millwood). 2013	PMID:24101073 | PMCID:PMC4109394	24101073	create date:2013/10/09 | first author:Herring AA
Kuo TM	2013	https://www.ncbi.nlm.nih.gov/pubmed/24066421	Changes in the health care safety net 1992-2003: disparities in access for uninsured persons in Florida.	1	0	0	0	0	0	0	0	1	0	0	0	0	0	0	0	0	0	0	2	SNHs are all urban hospitals that are public hospitals or private, nonprofit hospitals with a Medicaid share of inpatient days greater than 1 SD from the state mean.	Used to create categories denoting changes in SNH status within a county as predictor in outcome model	Safety-net vs. non safety-net	Ambulatory care sensitive conditions (ACSC)	1	0	0	0	0	0	0	1	0	0	1	0	0	patient days	American Hospital Association (AHA) Annual Survey	/pubmed/24066421	Kuo TM, Mobley LR, Bazzoli GJ.	Int J Health Serv. 2013;43(3):551-66.	Int J Health Serv. 2013	PMID:24066421 | PMCID:PMC3785010	24066421	create date:2013/09/27 | first author:Kuo TM
Bell TM	2013	https://www.ncbi.nlm.nih.gov/pubmed/24064890	Insurance status is a predictor of failure to rescue in trauma patients at both safety net and non-safety net hospitals.	0	1	0	0	0	0	0	0	0	0	0	0	0	0	0	0	0	0	0	1	Trauma Safety Net Hospitals (TSNHs) are hospitals in the top decile for percentage of uninsured patients.	Safety vs. non on descriptive patient and hospital characteristics and modeled outcomes	Safety-net vs. non safety-net	Risk adjusted complication, mortality, and failure-to-rescue rates, adjusted odds-ratios for complication, FTR, and mortality	0	1	0	0	1	0	0	0	1	0	0	0	0	patients	National Trauma Data Bank	/pubmed/24064890	Bell TM, Zarzaur BL.	J Trauma Acute Care Surg. 2013 Oct;75(4):728-33. doi: 10.1097/TA.0b013e3182a53aaa.	J Trauma Acute Care Surg. 2013	PMID:24064890	24064890	create date:2013/09/26 | first author:Bell TM
Adler-Milstein J	2013	https://www.ncbi.nlm.nih.gov/pubmed/23919447	Early results from the hospital Electronic Health Record Incentive Programs.	1	0	0	0	0	1	1	0	0	0	0	0	0	0	0	0	0	0	0	2	SNHs are hospitals in the top quartile for DSH patient percentage.	By quartiles on descriptive patient/hospital characteristics, outcome, and modeled outcomes with lowest quartile (Q1) vs. each other quartile	4 ordinal categories	Qualified for incentive payment, odds ratio for qualified for incentive payment and attested to meaningful use	0	1	1	0	0	0	0	0	1	0	0	0	0	patient days	Medicare Hospital Cost Reports [unspecified]	/pubmed/23919447	Adler-Milstein J, Furukawa MF, King J, Jha AK.	Am J Manag Care. 2013 Jul 1;19(7):e273-84.	Am J Manag Care. 2013	PMID:23919447	23919447	create date:2013/08/08 | first author:Adler-Milstein J
Mohan A	2013	https://www.ncbi.nlm.nih.gov/pubmed/23821908	The health of safety net hospitals following Massachusetts health care reform: changes in volume, revenue, costs, and operating margins from 2006 to 2009.	1	0	1	0	0	0	0	0	0	0	0	0	0	0	0	0	0	0	0	2	SNHs were hospitals with a utilization by patients with Medicaid > 1 SD above the mean AND a utilization by patients with commercial insurance > 1 SD below the mean.	Safety vs. non on descriptive hospital characteristics and outcomes, and modeled outcomes	Safety-net vs. non safety-net	Number of inpatient discharges, number of outpatient visits, inpatient and outpatient net patient service revenue, net patient service revenue per discharge and per outpatient visit, and operating margins	1	0	0	0	0	1	0	0	0	0	1	0	0	patients	Massachusetts Department of Health Care Finance and Policy 403 hospital cost report	/pubmed/23821908	Mohan A, Grant J, Batalden M, McCormick D.	Int J Health Serv. 2013;43(2):321-35.	Int J Health Serv. 2013	PMID:23821908	23821908	create date:2013/07/05 | first author:Mohan A
Day LW	2013	https://www.ncbi.nlm.nih.gov/pubmed/23767938	Diversity of endoscopy center operations and practice variation across California's safety-net hospital system: a statewide survey.	0	0	0	0	0	0	0	1	0	0	0	0	0	0	0	0	0	0	0	1	SNHs are public hospitals, members of the California Association of Public Hospitals.	Safety vs. non used as inclusion criteria	Safety-net vs. non safety-net	Provider performing endoscopy, administration of sedation, quality measurements, performance measurements	1	1	1	1	1	0	0	1	0	0	0	0	0	membership status	California Association of Public Hospitals and Health Systems membership list	/pubmed/23767938	Day LW, Bhuket T, Inadomi JM, Yee HF.	BMC Res Notes. 2013 Jun 15;6:233. doi: 10.1186/1756-0500-6-233.	BMC Res Notes. 2013	PMID:23767938 | PMCID:PMC3693938	23767938	create date:2013/06/19 | first author:Day LW
Parker MG	2013	https://www.ncbi.nlm.nih.gov/pubmed/23764482	Pasteurized human donor milk use among US level 3 neonatal intensive care units.	1	0	0	0	0	0	0	0	0	0	0	0	0	0	0	0	0	0	0	1	Safety net hospitals were hospitals with > 75% Medicaid admissions	Safety vs. non on modeled outcomes	Safety-net vs. non safety-net	Pasteurized donor milk (DM) use	1	0	0	0	0	0	0	0	0	1	0	0	0	admissions	National mail survey of US level 3 NICU medical directors	/pubmed/23764482	Parker MG, Barrero-Castillero A, Corwin BK, Kavanagh PL, Belfort MB, Wang CJ.	J Hum Lact. 2013 Aug;29(3):381-9. doi: 10.1177/0890334413492909. Epub 2013 Jun 13.	J Hum Lact. 2013	PMID:23764482	23764482	create date:2013/06/15 | first author:Parker MG
Whitaker RG	2013	https://www.ncbi.nlm.nih.gov/pubmed/23728039	Colorectal cancer surgery outcomes for vulnerable patients in safety-net versus non-safety-net hospitals.	1	1	0	0	0	0	0	0	0	0	0	0	0	0	0	0	0	0	0	2	SNHs are hospitals in the top decile for proportion of Medicaid and uninsured patients.	Safety vs. non on descriptive hospital characteristics, outcome, and modeled outcomes	Safety-net vs. non safety-net	Percent with post-operative complication, LOS, predicted complication rates and LOS by payer	0	1	0	0	1	0	0	0	1	0	0	0	0	patients	HCUP National Inpatient Sample	/pubmed/23728039	Whitaker RG, Reiter KL, Weinberger M, Stearns SC.	J Health Care Poor Underserved. 2013 May;24(2):718-29. doi: 10.1353/hpu.2013.0062.	J Health Care Poor Underserved. 2013	PMID:23728039	23728039	create date:2013/06/04 | first author:Whitaker RG
Mas N	2013	https://www.ncbi.nlm.nih.gov/pubmed/23389814	Responding to financial pressures. The effect of managed care on hospitals' provision of charity care.	0	0	0	0	0	0	0	0	1	0	1	0	0	0	0	0	0	0	0	2	SMHs are hospitals that are government hospitals, teaching-non-government hospitals, and non-teaching-non-government hospitals located in poor areas. A hospital is located in a poor area if the average income per capita for the hospital's surrounding 5-mile radius lies below the 33rd percentile for the hospital's state.	three types of safety-net hospitals are used as categories in the analysis, comparing modeled outcomes between them	Safety-net vs. non safety-net	Managed care effects on the number of hospitals and the number of services in the market	1	0	0	0	0	0	0	1	1	0	0	0	0	ownership status and teaching status; income per capita	American Hospital Association (AHA) Annual Survey and Current Population Survey	/pubmed/23389814	Mas N.	Int J Health Care Finance Econ. 2013 Jun;13(2):95-114. doi: 10.1007/s10754-013-9124-7. Epub 2013 Feb 7.	Int J Health Care Finance Econ. 2013	PMID:23389814	23389814	create date:2013/02/08 | first author:Mas N
Dynan L	2013	https://www.ncbi.nlm.nih.gov/pubmed/23296439	Differences in quality of care among non-safety-net, safety-net, and children's hospitals.	1	0	0	0	0	0	0	0	0	0	0	0	0	0	0	0	0	0	0	1	SNHs are hospitals that had a percentage of Medicaid discharges greater than the median for all hospitals. Non-safety-net hospitals were less than or equal to the median.	Safety vs. non on patient characteristics, outcomes, and modeled outcomes	Safety-net vs. non safety-net	Pediatric quality indicator (PDI) event rate, odds-ratio of PDI event	1	1	0	0	1	0	0	0	1	0	0	0	0	discharges	HCUP National Inpatient Sample	/pubmed/23296439	Dynan L, Goudie A, Smith RB, Fairbrother G, Simpson LA.	Pediatrics. 2013 Feb;131(2):304-11. doi: 10.1542/peds.2012-1089. Epub 2013 Jan 6.	Pediatrics. 2013	PMID:23296439 | PMCID:PMC4074673	23296439	create date:2013/01/09 | first author:Dynan L
Berenson J	2012	https://www.ncbi.nlm.nih.gov/pubmed/23289161	Higher readmissions at safety-net hospitals and potential policy solutions.	1	0	0	0	0	1	1	0	0	0	0	0	0	0	0	0	0	0	0	2	SNHs were hospitals in the top quartile, based on DSH index.	By quartiles on outcome; outcomes with highest quartile (Q4) vs. lowest quartile (Q1)	4 ordinal categories	30-day readmission rates for MI, HF, and pneumonia, percent of hospitals above the national average for these rates	0	1	0	0	1	0	0	0	1	0	0	0	0	patient days	CMS Impact File Hospital Inpatient Prospective Payment System (IPPS)	/pubmed/23289161	Berenson J, Shih A.	Issue Brief (Commonw Fund). 2012 Dec;34:1-16.	Issue Brief (Commonw Fund). 2012	PMID:23289161	23289161	create date:2013/01/08 | first author:Berenson J
Genther DJ	2012	https://www.ncbi.nlm.nih.gov/pubmed/23165375	The effect of hospital safety-net burden status on short-term outcomes and cost of care after head and neck cancer surgery.	1	1	0	0	0	0	0	0	0	0	0	0	0	0	0	0	0	0	0	2	Hospitals were divided into safety-net-burden tertiles (low, medium, or high) by percentage of head/neck cancer surgical patients with Medicaid or uninsured as payer.	3 categories (High, Medium, Low) when comparing on patient/hospital characteristics; High vs. all other as outcome and high vs. all other on outcome models	3 ordinal categories	Likelihood of in-hospital death, likelihood of postoperative surgical complications, likelihood of acute medical complications, LOS, hospital costs	0	1	0	0	1	1	0	0	1	0	0	0	0	patients	HCUP National Inpatient Sample	/pubmed/23165375	Genther DJ, Gourin CG.	Arch Otolaryngol Head Neck Surg. 2012 Nov;138(11):1015-22. doi: 10.1001/jamaoto.2013.611.	Arch Otolaryngol Head Neck Surg. 2012	PMID:23165375	23165375	create date:2012/11/21 | first author:Genther DJ
Ross JS	2012	https://www.ncbi.nlm.nih.gov/pubmed/22869652	Based on key measures, care quality for Medicare enrollees at safety-net and non-safety-net hospitals was almost equal.	1	0	0	0	0	0	0	0	0	0	0	0	0	0	0	0	0	0	0	1	SNHs are hospitals with a Medicaid caseload greater than 1 SD above the state mean.	Safety-net vs. non-safety net on modeled outcomes	Safety-net vs. non safety-net	Mortality and readmission rates for AMI, HF, and pneumonia, number of hospitals per unit area (a frequency distribution along a spectrum of risk-standardized 30-day mortality and readmission rates)	0	1	0	0	1	0	0	0	0	0	1	0	0	Medicaid caseload	American Hospital Association (AHA) Annual Survey	/pubmed/22869652	Ross JS, Bernheim SM, Lin Z, Drye EE, Chen J, Normand SL, Krumholz HM.	Health Aff (Millwood). 2012 Aug;31(8):1739-48. doi: 10.1377/hlthaff.2011.1028.	Health Aff (Millwood). 2012	PMID:22869652 | PMCID:PMC3527010	22869652	create date:2012/08/08 | first author:Ross JS
Kane NM	2012	https://www.ncbi.nlm.nih.gov/pubmed/22869645	Strained local and state government finances among current realities that threaten public hospitals' profitability.	1	0	0	0	1	0	0	1	0	1	0	0	0	0	0	0	0	0	0	4	Stage I: SNHs are hospitals that have A) a percentage of Medicaid discharges at least 1 SD above the mean for their Hospital Referral Region OR B) a percentage of minority discharges at least 1 SD above the mean for their Hospital Referral Region OR C) membership in the National Association of Public Hospitals and Health Systems. ALSO...all hospitals in the top decile nationally for Medicaid and …	Safety vs. non used as inclusion criteria	Safety-net vs. non safety-net	Associations of operating margin and total margin with 12 variables -- including governance type, technology index, interns/residents per bed, and county poverty rate	0	0	0	0	0	1	0	1	1	1	1	0	0	discharges and membership status	American Hospital Association (AHA) Annual Survey, Medicare Provider Analysis and Review claims data, National Association of Public Hospitals and Health Systems member list	/pubmed/22869645	Kane NM, Singer SJ, Clark JR, Eeckloo K, Valentine M.	Health Aff (Millwood). 2012 Aug;31(8):1680-9. doi: 10.1377/hlthaff.2011.1401.	Health Aff (Millwood). 2012	PMID:22869645	22869645	create date:2012/08/08 | first author:Kane NM
Chatterjee P	2012	https://www.ncbi.nlm.nih.gov/pubmed/22801941	Patient experience in safety-net hospitals: implications for improving care and value-based purchasing.	1	0	0	0	0	1	1	0	0	0	0	0	0	0	0	0	0	0	0	2	SNHs were hospitals in the highest quartile of the DSH index.	By quartiles on hospital characteristics, outcomes; by SNH vs. NSNH(lowest 3 quartiles) on modeled outcome; q1 vs. each of the other quartiles on modeled outcome	4 ordinal categories	Overall hospital rating, patient reporting of receiving discharge information, patient reporting of communicating well with physicians, odds of meeting VBP performance benchmarks	0	1	0	0	1	0	0	0	1	0	0	0	0	patient days	Not specified: "DSH index reported to CMS"	/pubmed/22801941	Chatterjee P, Joynt KE, Orav EJ, Jha AK.	Arch Intern Med. 2012 Sep 10;172(16):1204-10. doi: 10.1001/archinternmed.2012.3158.	Arch Intern Med. 2012	PMID:22801941	22801941	create date:2012/07/18 | first author:Chatterjee P
Helton JR	2012	https://www.ncbi.nlm.nih.gov/pubmed/22724378	Longitudinal changes in the operating efficiency of public safety-net hospitals.	0	0	0	0	0	0	0	0	1	0	0	0	0	0	0	0	0	0	0	1	Any Level I, II, or III trauma center operating during 2004-2008 was included in the study and, therefore, considered a safety net hospital.	Safety vs. non used as inclusion criteria	Safety-net vs. non safety-net	Malmquist Index (measure of efficiency) and component values, change in Malmquist Index and component values	0	1	1	0	0	1	0	1	0	0	0	0	0	trauma center status	American Hospital Association (AHA) Annual Survey	/pubmed/22724378	Helton JR, Langabeer JR 2nd.	J Healthc Manag. 2012 May-Jun;57(3):214-25; discussion 226.	J Healthc Manag. 2012	PMID:22724378	22724378	create date:2012/06/26 | first author:Helton JR
Clark J	2013	https://www.ncbi.nlm.nih.gov/pubmed/22647851	From striving to thriving: systems thinking, strategy, and the performance of safety net hospitals.	1	0	0	0	1	0	0	1	0	1	0	0	0	0	0	0	0	0	0	4	Stage I: SNHs are hospitals that have A) a percentage of Medicaid discharges at least 1 SD above the mean for their Hospital Referral Region OR B) a percentage of minority discharges at least 1 SD above the mean for their local market OR C) membership in the National Association of Public Hospitals and Health Systems. Stage II: Only hospitals that offered publicly available, audited financial dat…	Safety vs. non used as inclusion criteria	Safety-net vs. non safety-net	Strategic and operational themes, operating margin, quality measure from Hospital Consumer Assessment of Healthcare Providers, 30-day risk-standardized readmissions	0	0	0	0	0	1	0	1	0	1	1	0	0	discharges and membership status	American Hospital Association (AHA) Annual Survey, Medicare Provider Analysis and Review claims data, National Association of Public Hospitals and Health Systems member list	/pubmed/22647851	Clark J, Singer S, Kane N, Valentine M.	Health Care Manage Rev. 2013 Jul-Sep;38(3):211-23. doi: 10.1097/HMR.0b013e31825ba9ab.	Health Care Manage Rev. 2013	PMID:22647851	22647851	create date:2012/06/01 | first author:Clark J
Girotra S	2012	https://www.ncbi.nlm.nih.gov/pubmed/22496113	Patient satisfaction at America's lowest performing hospitals.	1	0	0	0	0	0	0	0	0	0	0	0	0	0	0	0	0	0	0	1	SNHs are hospitals that have a Medicaid caseload greater than 1 SD above the state mean.	Safety-net vs. non-safety net as covariate on modeled outcome	Safety-net vs. non safety-net	Safety-net status was only used to assess how many low-performing AMI and HF hospitals fit into each category.	0	1	0	0	1	0	0	0	0	0	1	0	0	Medicaid caseload	American Hospital Association (AHA) Annual Survey	/pubmed/22496113	Girotra S, Cram P, Popescu I.	Circ Cardiovasc Qual Outcomes. 2012 May;5(3):365-72. doi: 10.1161/CIRCOUTCOMES.111.964361. Epub 2012 Apr 10.	Circ Cardiovasc Qual Outcomes. 2012	PMID:22496113 | PMCID:PMC3356685	22496113	create date:2012/04/13 | first author:Girotra S
McHugh MD	2012	https://www.ncbi.nlm.nih.gov/pubmed/22428696	Impact of nurse staffing mandates on safety-net hospitals: lessons from California.	0	0	0	1	1	0	0	0	1	0	0	0	0	0	0	0	0	0	0	3	SNHs are hospitals with a ratio of uncompensated care (bad debt + charity care) to total expenses in the top decile AND public city and county hospitals. County hospitals in the bottom decile for uncompensated care were only included if they were in the top decile for indigent care.	Safety vs. non on descriptive hospital characteristics, outcome, and modeled outcomes	Safety-net vs. non safety-net	Medical-Surgical patients per licensed nurse, RN percentage of total licensed nursing staff, M-S patient-to-nurse ratio and compliance status before and after implementation, effect of implementation on patient-to-nurse ratio and skill mix	0	1	1	0	0	0	0	1	1	0	0	0	0	costs and ownership status	California Office of Statewide Health Planning and Development Annual Hospital Disclosure Data	/pubmed/22428696	McHugh MD, Brooks Carthon M, Sloane DM, Wu E, Kelly L, Aiken LH.	Milbank Q. 2012 Mar;90(1):160-86. doi: 10.1111/j.1468-0009.2011.00658.x.	Milbank Q. 2012	PMID:22428696 | PMCID:PMC3371663	22428696	create date:2012/03/21 | first author:McHugh MD
Fee C	2012	https://www.ncbi.nlm.nih.gov/pubmed/22298679	Association of emergency department length of stay with safety-net status.	1	1	0	0	0	0	0	0	0	0	0	0	0	0	0	0	0	0	0	2	Safety-net ED's are ED's with 1) greater than 30% of visits expected to have Medicaid as payer, 2) greater than 30% of visits expected to be self-pay (uninsured), or 3) combined Medicaid and uninsured greater than 40% of visits.	Safety vs. non on descriptive hospital characteristics, outcome, and modeled outcomes	Safety-net vs. non safety-net	ED LOS, adjusted odds ratio of ED LOS > 8 hours, > 4 hours	1	1	0	0	1	0	0	0	0	1	0	0	0	ED visits	National Hospital Ambulatory Medical Care Survey	/pubmed/22298679	Fee C, Burstin H, Maselli JH, Hsia RY.	JAMA. 2012 Feb 1;307(5):476-82. doi: 10.1001/jama.2012.41.	JAMA. 2012	PMID:22298679 | PMCID:PMC3641855	22298679	create date:2012/02/03 | first author:Fee C
Marshall L	2012	https://www.ncbi.nlm.nih.gov/pubmed/22192517	Safety net hospital performance on national quality of care process measures.	0	0	0	0	0	0	0	1	0	0	0	0	0	0	0	0	0	0	0	1	SNHs are hospitals that are members of NAPH.	Safety vs. non on descriptive hospital characteristics and modeled outcomes	Safety-net vs. non safety-net	Eighteen process-based accountability measures: for AMI/Heart Failure (e.g., beta blocker at discharge), pneumonia (e.g., patients given pneumococcal vaccination), and surgical care (e.g., given antibiotic at the right time)	1	1	0	1	0	0	0	1	0	0	0	0	0	membership status	Hospitals in the National Association of Public Health and Hospitals (NAPH) (now called America's Essential Hospitals)	/pubmed/22192517	Marshall L, Harbin V, Hooker J, Oswald J, Cummings L.	J Healthc Qual. 2012 Mar-Apr;34(2):21-31. doi: 10.1111/j.1945-1474.2011.00186.x. Epub 2011 Dec 22.	J Healthc Qual. 2012	PMID:22192517	22192517	create date:2011/12/24 | first author:Marshall L
Bazzoli GJ	2012	https://www.ncbi.nlm.nih.gov/pubmed/22091871	The effects of safety net hospital closures and conversions on patient travel distance to hospital services.	1	0	0	0	0	0	0	0	1	0	0	0	0	0	0	0	0	0	0	2	SNHs are urban hospitals that are at least one standard deviation above the 2-year state mean for Medicaid share of inpatient days OR urban public hospitals.	Used to create indicator denoting whether patient is living near a SNH closure/conversion	Safety-net vs. non safety-net	Average travel distance for hospital services, added miles traveled for specific conditions	1	0	0	0	0	0	0	1	0	0	1	0	0	patient days and ownership status	American Hospital Association (AHA) Annual Survey	/pubmed/22091871	Bazzoli GJ, Lee W, Hsieh HM, Mobley LR.	Health Serv Res. 2012 Feb;47(1 Pt 1):129-50. doi: 10.1111/j.1475-6773.2011.01318.x. Epub 2011 Sep 23.	Health Serv Res. 2012	PMID:22091871 | PMCID:PMC3272769	22091871	create date:2011/11/19 | first author:Bazzoli GJ
Virgo KS	2011	https://www.ncbi.nlm.nih.gov/pubmed/21907598	Safety-net burden hospitals and likelihood of curative-intent surgery for non-small cell lung cancer	1	1	0	0	0	0	0	0	0	0	0	0	0	0	0	0	0	0	0	2	Hospitals were divided into safety-net-burden tertiles (low, medium, or high) by percentage of invasive cancer patients with Medicaid or uninsured as payer.	By tertiles on patient/hospital characteristics, outcomes; Low vs. Medium, Low vs. High on modeled outcomes	3 ordinal categories	Receipt of curative-intent surgery	1	1	0	1	0	0	0	0	1	0	0	0	0	patients	American College of Surgeon National Cancer Database	/pubmed/21907598	Virgo KS, Little AG, Fedewa SA	J Am Coll Surg. 2011 Nov;213(5):633-43	J Am Coll Surg. 2011	PMID:21907598	21907598	create date:2011/09/13 | first author:Virgo KS
Mobley L	2011	https://www.ncbi.nlm.nih.gov/pubmed/21892377	Erosion in the Healthcare Safety Net: Impacts on Different Population Groups.	1	0	0	0	0	0	0	0	1	0	0	0	0	0	0	0	0	0	0	2	SNHs were hospitals, for which the proportion of inpatient days covered by Medicaid was greater than 1 SD from the mean in the hospital's state AND hospitals defined as public hospitals. Separate thresholds were used for urban and rural hospitals.	As indicator for whether the closest SNH contraction events (a closed/converted/merged SNH) is located within specific travel distances; for distance to nearest SNH;	Safety-net vs. non safety-net	ACSCs, measures of Health Care System and market Characteristics	1	0	0	0	0	0	0	1	0	0	1	0	0	inpatient days	HCUP State Inpatient Database	/pubmed/21892377	Mobley L, Kuo TM, Bazzoli GJ.	Open Health Serv Policy J. 2011 Mar 30;4:1-14.	Open Health Serv Policy J. 2011	PMID:21892377 | PMCID:PMC3165171	21892377	create date:2011/09/06 | first author:Mobley L
Ku L	2011	https://www.ncbi.nlm.nih.gov/pubmed/21824954	Safety-net providers after health care reform: lessons from Massachusetts.	1	0	0	0	0	0	0	0	0	0	0	0	0	0	0	0	0	0	1	2	SNHs are hospitals that receive 20% or more of patient service revenue from Medicaid, Commonwealth Care, or the Health Safety Net program.	Safety vs. non on outcome	Safety-net vs. non safety-net	Change in inpatient admissions and ambulatory care visits between 2006 and 2009	1	0	0	0	0	0	0	0	0	1	0	0	0	revenue	Massachusetts Department of Health Care Finance and Policy 403 hospital cost report	/pubmed/21824954	Ku L, Jones E, Shin P, Byrne FR, Long SK.	Arch Intern Med. 2011 Aug 8;171(15):1379-84. doi: 10.1001/archinternmed.2011.317.	Arch Intern Med. 2011	PMID:21824954	21824954	create date:2011/08/10 | first author:Ku L
Vettukattil AS	2011	https://www.ncbi.nlm.nih.gov/pubmed/21610399	Do trauma safety-net hospitals deliver truly safe trauma care? A multilevel analysis of the national trauma data bank.	0	1	0	0	0	0	0	0	0	0	0	0	0	0	0	0	0	0	0	1	TSNHs are hospitals in the highest decile of uninsured percentage.	Safety vs. non on descriptive patient and hospital characteristics and modeled outcomes	Safety-net vs. non safety-net	Crude trauma mortality, relative odds of death	0	1	0	0	1	0	0	0	1	0	0	0	0	patients	National Trauma Data Bank	/pubmed/21610399	Vettukattil AS, Haider AH, Haut ER, Chang DC, Oyetunji T, Cornwell EE 3rd, Stevens KA, Efron DT.	J Trauma. 2011 Apr;70(4):978-84. doi: 10.1097/TA.0b013e31820b5d0c.	J Trauma. 2011	PMID:21610399	21610399	create date:2011/05/26 | first author:Vettukattil AS
McHugh M [A]	2011	https://www.ncbi.nlm.nih.gov/pubmed/21602197	Medicare's payment policy for hospital-acquired conditions: perspectives of administrators from safety net hospitals.	0	0	0	1	1	0	0	0	0	0	0	0	0	0	0	0	0	0	0	2	"Voluntary SNHs" are hospitals that either 1) have high UC to total expense ratio, OR 2) have a large volume of uncompensated care relative to the total uncompensated care in the hospital's MSA, metropolitan statistical area, or county. "Core SNHs" are hospitals that meet both these criteria.	Safety vs. non used as inclusion criteria	Safety-net vs. non safety-net	No outcome. Qualitative themes pertaining to: awareness and attention to Medicare's payment policy for HACs, challenges associated with "", benefits associated with "", impact on care of "", financial impact of "", and outlook	0	1	1	0	0	1	0	0	1	0	0	1	0	expenses	American Hospital Association (AHA) Annual Survey	/pubmed/21602197	McHugh M, Van Dyke K, Osei-Anto A, Haque A.	Med Care Res Rev. 2011 Dec;68(6):667-82. doi: 10.1177/1077558711408326. Epub 2011 May 19.	Med Care Res Rev. 2011	PMID:21602197	21602197	create date:2011/05/24 | first author:McHugh M
Hsia RY	2011	https://www.ncbi.nlm.nih.gov/pubmed/21586713	Factors associated with closures of emergency departments in the United States.	1	0	0	0	0	0	0	0	0	0	0	0	0	0	0	0	0	0	0	1	SNHs are hospitals that have a Medicaid discharge proportion more than double the average for facilities within a 15-mile radius.	Safety-net vs. non-safety net as covariate on modeled outcome	Safety-net vs. non safety-net	ED closures, cumulative probability of an ED closure over time	1	0	0	0	0	0	0	0	0	0	0	1	0	discharges	Medicare Hospital Cost Reports [unspecified]	/pubmed/21586713	Hsia RY, Kellermann AL, Shen YC.	JAMA. 2011 May 18;305(19):1978-85. doi: 10.1001/jama.2011.620. Erratum in: JAMA. 2011 Jul 13;306(2):162.	JAMA. 2011	PMID:21586713 | PMCID:PMC4063529	21586713	create date:2011/05/19 | first author:Hsia RY
McHugh M [B]	2011	https://www.ncbi.nlm.nih.gov/pubmed/21551939	Medicare's policy to limit payment for hospital-acquired conditions: the impact on safety net providers.	1	0	0	0	0	0	0	0	0	0	0	0	0	0	0	0	0	0	0	1	safety net hospitals were hospitals with a Medicaid caseload greater than 1 SD from the mean for the hospital's state	Safety vs. non on outcome	Safety-net vs. non safety-net	Number of HACs/1000 Medicare discharges	0	1	0	0	1	0	0	0	0	0	1	0	0	Medicaid caseload	American Hospital Association (AHA) Annual Survey	/pubmed/21551939	McHugh M, Martin TC, Orwat J, Dyke KV.	J Health Care Poor Underserved. 2011 May;22(2):638-47. doi: 10.1353/hpu.2011.0058.	J Health Care Poor Underserved. 2011	PMID:21551939	21551939	create date:2011/05/10 | first author:McHugh M
Fonkych K	2010	https://www.ncbi.nlm.nih.gov/pubmed/20706170	Disproportionate share hospital subsidies for treating the uninsured.	1	0	0	1	1	0	0	0	0	0	0	0	0	0	0	0	0	0	0	3	SNHs are "DSH hospitals," hospitals that are eligible for California DSH subsidies. Eligible hospitals either have a number of Medicaid inpatient days at least 1 SD above the state mean OR have at least 25% of revenues from MediCal and uncompensated care programs.	comparison of DSH (safety-net) hospitals and non-DSH (non-safety-net) hospitals on modeled outcomes	Safety-net vs. non safety-net	Percent difference in price to the uninsured, simulated change in price to the uninsured	1	0	0	0	0	1	1	0	0	1	1	0	0	inpatient days and revenues	California Office of Statewide Health Planning and Development Annual Hospital Disclosure Data	/pubmed/20706170	Fonkych K, Melnick G.	Med Care. 2010 Sep;48(9):809-14. doi: 10.1097/MLR.0b013e3181e3572c.	Med Care. 2010	PMID:20706170	20706170	create date:2010/08/14 | first author:Fonkych K
Tang N	2010	https://www.ncbi.nlm.nih.gov/pubmed/20699458	Trends and characteristics of US emergency department visits, 1997-2007.	1	1	0	0	0	0	0	0	0	0	0	0	0	0	0	0	0	0	0	2	Safety-net ED's are ED's with 1) greater than 30% of visits expected to have Medicaid as payer, 2) greater than 30% of visits expected to be self-pay (uninsured), or 3) combined Medicaid and uninsured greater than 40% of visits.	Safety vs. non on outcome	Safety-net vs. non safety-net	Number of safety-net ED's	1	0	0	0	0	0	0	0	0	1	0	0	0	ED visits	National Hospital Ambulatory Medical Care Survey	/pubmed/20699458	Tang N, Stein J, Hsia RY, Maselli JH, Gonzales R.	JAMA. 2010 Aug 11;304(6):664-70. doi: 10.1001/jama.2010.1112.	JAMA. 2010	PMID:20699458 | PMCID:PMC3123697	20699458	create date:2010/08/12 | first author:Tang N
Weinick RM	2010	https://www.ncbi.nlm.nih.gov/pubmed/20054056	Hospital executives' perspectives on pay-for-performance and racial/ethnic disparities in care.	0	0	0	0	0	0	0	0	0	0	0	0	0	0	0	0	0	1	0	1	SNHs are hospitals, in which the hospital executive responded "Yes" to an interview question about "whether or not they qualified as a core safety net institution under the Institute of Medicine definition."	comparison of safety-net and non-safety net on qualitative themes	Safety-net vs. non safety-net	No outcome. Interview responses were coded for qualitative themes pertaining to P4P and racial/ethnic disparities	0	1	1	0	0	0	0	1	0	0	0	0	0	self-identification	Executive interviews conducted by authors	/pubmed/20054056	Weinick RM, Chien AT, Rosenthal MB, Bristol SJ, Salamon J.	Med Care Res Rev. 2010 Oct;67(5):574-89. doi: 10.1177/1077558709354522. Epub 2010 Jan 6.	Med Care Res Rev. 2010	PMID:20054056	20054056	create date:2010/01/08 | first author:Weinick RM
Stauffer BD	2008	https://www.ncbi.nlm.nih.gov/pubmed/19306544	Comparing the financial condition of Texas hospitals using a novel definition for the safety net.	0	0	0	1	1	0	0	0	1	0	0	0	0	0	0	0	0	0	0	3	Hospitals were ranked by Community Contribution Score (CCS), a measure that includes, as inputs: uncompensated care (charity care + bad debt), cost-to-charge ratio (RCC), and a measure of services provided (from a list of NICU care, PICU care, BICU care, and trauma care) weighted by market share. Tier 1 SNHs are in the first decile for CCS, Tier 2 are in the second decile for CCS, Tier 3 is UCE (…	By the 4 categories on hospital characteristics; Safety vs NSNHs on outcomes	4 ordinal categories	The paper analyzed hospital characteristics, including total amount of uncompensated care, total margin by safety-net status, differences in uncompensated care and DSH payments by SN status, age of plant by SN status. Also ED visits, LOS.	1	1	0	0	1	1	0	0	1	1	0	0	0	dollars; hospital characteristics	Texas Hospital Association/American Hospital Association (AHA) Annual Survey, trauma designation list from the Texas Department of Health	/pubmed/19306544	Stauffer BD, Amarasingham R, Pickens S, Anderson RJ.	Tex Med. 2008 Aug;104(8):55-62.	Tex Med. 2008	PMID:19306544	19306544	create date:2009/03/25 | first author:Stauffer BD
Conway PH	2008	https://www.ncbi.nlm.nih.gov/pubmed/18570346	Nurse staffing ratios: trends and policy implications for hospitalists and the safety net.	1	1	0	0	0	0	0	0	1	0	0	0	0	0	0	0	0	0	0	3	Def. 1) SNHs are hospitals with a percentage of Medicaid and uninsured that is more than 1 SD above the mean. Def 2) SNHs are these hospitals, in addition to urban nonprofit and government hospitals.	Safety vs. non on outcome	Safety-net vs. non safety-net	Nurses per patient (RN, RN+LVN), hospitals below minimum ratio	0	1	1	0	0	0	0	1	0	0	1	0	0	patients; ownership status	California Office of Statewide Health Planning and Development Annual Hospital Disclosure Data	/pubmed/18570346	Conway PH, Tamara Konetzka R, Zhu J, Volpp KG, Sochalski J.	J Hosp Med. 2008 May;3(3):193-9. doi: 10.1002/jhm.314.	J Hosp Med. 2008	PMID:18570346	18570346	create date:2008/06/24 | first author:Conway PH
Werner RM	2008	https://www.ncbi.nlm.nih.gov/pubmed/18477785	Comparison of change in quality of care between safety-net and non-safety-net hospitals.	1	0	0	0	0	0	0	0	1	0	0	0	0	0	0	0	0	0	0	2	Hospitals were divided into quartiles based on percentage of patients insured by Medicaid. Low (lowest quartile of Medicaid %), Middle (middle two quartiles of Medicaid %) and High (highest quartile of Medicaid %) Percentage Insured by Medicaid groups were defined.	3 categories when comparing on hospital characteristics and outcomes; Low vs. High outcome model	3 ordinal categories	Hospital performance measures for AMI, HF, and pneumonia, performance change and difference for AMI (e.g., Beta blocker use), HF (e.g., assessment of LV function), pneumonia (e.g., ox. Assessment)	1	1	0	1	0	0	0	0	1	0	0	0	0	patients	American Hospital Association (AHA) Annual Survey	/pubmed/18477785	Werner RM, Goldman LE, Dudley RA.	JAMA. 2008 May 14;299(18):2180-7. doi: 10.1001/jama.299.18.2180.	JAMA. 2008	PMID:18477785	18477785	create date:2008/05/15 | first author:Werner RM
Goldman LE	2007	https://www.ncbi.nlm.nih.gov/pubmed/17850040	Public reporting and pay-for-performance: safety-net hospital executives' concerns and policy suggestions.	1	1	0	0	0	0	0	0	1	0	0	0	0	0	0	0	0	0	0	3	SNHs are hospitals that are 1) public hospitals, 2) private hospitals with a proportion of uninsured and Medicaid patients at least 50%, or 3) rural hospitals.	Safety vs. non used as inclusion criteria	Safety-net vs. non safety-net	No outcome. Topics of qualitative analysis included overall opinions about public reporting and pay-for-performance, perceived benefits and concerns, perceived data accuracy, suggestions for incentives that would be attractive to SNHs, and the hospital's current financial situation.	0	1	1	0	0	1	0	1	0	1	0	0	0	patients; ownership status; location	California Office of Statewide Health Planning and Development Annual Hospital Disclosure Data	/pubmed/17850040	Goldman LE, Henderson S, Dohan DP, Talavera JA, Dudley RA.	Inquiry. 2007 Summer;44(2):137-45.	Inquiry. 2007	PMID:17850040	17850040	create date:2007/09/14 | first author:Goldman LE
Cunningham PJ	2007	https://www.ncbi.nlm.nih.gov/pubmed/17355592	Identifying affordable sources of medical care among uninsured persons.	1	0	0	0	0	0	0	0	1	0	0	0	0	0	0	0	0	0	0	2	SNHs are all public, nonfederal, general hospitals AND private nonprofit hospitals that treat a proportion of Medicaid patients that is 1 SD above the state mean.	used as indicator of whether there was a SNH within 10 miles of the survey respondent	Safety-net vs. non safety-net	SNH status used in a measure tested for association with source of care being a lower-priced provided.	1	0	0	0	0	0	0	1	0	0	1	0	0	patient days and ownership status	American Hospital Association (AHA) Annual Survey	/pubmed/17355592	Cunningham PJ, Hadley J, Kenney G, Davidoff AJ.	Health Serv Res. 2007 Feb;42(1 Pt 1):265-85.	Health Serv Res. 2007	PMID:17355592 | PMCID:PMC1955746	17355592	create date:2007/03/16 | first author:Cunningham PJ
Ross JS	2007	https://www.ncbi.nlm.nih.gov/pubmed/17211034	Quality of care for acute myocardial infarction at urban safety-net hospitals.	1	0	0	0	0	0	0	0	1	0	0	0	0	0	0	0	0	0	0	2	SNHs are all public hospitals AND private hospitals with a Medicaid "caseload" greater than one standard deviation above the state mean.	Safety vs. non on patient/hospital characteristics, outcomes, and modeled outcomes	Safety-net vs. non safety-net	Risk-standardized 30-day all-cause mortality rate (RSMR) after admission for AMI, composite performance measure adherence rates (PMARs), grouped into nonreperfusion and time-to-reperfusion sub-categories	1	1	0	1	1	0	0	1	0	0	1	0	0	Medicaid caseload	American Hospital Association (AHA) Annual Survey	/pubmed/17211034	Ross JS, Cha SS, Epstein AJ, Wang Y, Bradley EH, Herrin J, Lichtman JH, Normand SL, Masoudi FA, Krumholz HM.	Health Aff (Millwood). 2007 Jan-Feb;26(1):238-48.	Health Aff (Millwood). 2007	PMID:17211034	17211034	create date:2007/01/11 | first author:Ross JS
Zwanziger J	2006	https://www.ncbi.nlm.nih.gov/pubmed/17099131	Safety-net activities and hospital contracting with managed care organizations.	1	0	0	1	1	0	0	0	0	1	1	1	1	0	0	0	0	0	0	7	SNHs are hospitals in the top 5 percent of hospitals for 1) SES index (composite of level of education, median household income, and minority population), 2) proportion of Medicaid admissions, OR 3) percentage of total expenses accounted for by uncompensated care.	As three indicators used in outcome models	Safety-net vs. non safety-net	Probability of a managed care contract	1	1	1	0	0	0	0	0	1	0	0	0	0	SES index by people; Medicaid by admissions; uncompensated care by costs	American Hospital Association (AHA) Annual Survey, Medicare cost report, and 2000 Census data	/pubmed/17099131	Zwanziger J, Khan N.	Med Care Res Rev. 2006 Dec;63(6 Suppl):90S-111S.	Med Care Res Rev. 2006	PMID:17099131	17099131	create date:2006/11/14 | first author:Zwanziger J
Bazzoli GJ	2006	https://www.ncbi.nlm.nih.gov/pubmed/16899001	The influence of health policy and market factors on the hospital safety net.	0	0	0	1	1	0	0	0	0	0	0	0	0	0	0	0	0	0	0	2	SNHs are hospitals in the top decile of % of expenses that are uncompensated, as well as hospitals with a high uncompensated care market share within the hospital's MSA. Core SNHs have both large uncompensated market share and large uncompensated expense percentage. Voluntary SNHs are all other SNHs.	Core safety net vs. Voluntary safety net vs. NSNH on hospital characteristics,	3 ordinal categories	Medicare pressure, Medicaid pressure, market measures (such as HHI)	1	0	0	0	0	1	0	0	1	0	0	1	0	costs	American Hospital Association (AHA) Annual Survey	/pubmed/16899001	Bazzoli GJ, Lindrooth RC, Kang R, Hasnain-Wynia R.	Health Serv Res. 2006 Aug;41(4 Pt 1):1159-80.	Health Serv Res. 2006	PMID:16899001 | PMCID:PMC1797078	16899001	create date:2006/08/11 | first author:Bazzoli GJ
Lindrooth RC	2006	https://www.ncbi.nlm.nih.gov/pubmed/16704508	The effect of changes in hospital reimbursement on nurse staffing decisions at safety net and nonsafety net hospitals.	0	0	0	1	1	0	0	0	0	0	0	0	0	0	0	0	0	0	0	2	SNHs are hospitals in the top decile for ratio of uncompensated care costs to total hospital expenses.	Safety vs. non on descriptive hospital characteristics, outcome, and modeled outcomes	Safety-net vs. non safety-net	FTE RNs per adjusted day, FTE LPNs per adjusted day	1	1	1	0	0	0	0	0	1	0	0	0	0	costs	American Hospital Association (AHA) Annual Survey	/pubmed/16704508	Lindrooth RC, Bazzoli GJ, Needleman J, Hasnain-Wynia R.	Health Serv Res. 2006 Jun;41(3 Pt 1):701-20.	Health Serv Res. 2006	PMID:16704508 | PMCID:PMC1713209	16704508	create date:2006/05/18 | first author:Lindrooth RC
Bazzoli GJ	2005	https://www.ncbi.nlm.nih.gov/pubmed/16012145	An update on safety-net hospitals: coping with the late 1990s and early 2000s.	0	0	0	1	1	0	0	0	0	0	0	0	0	0	0	0	0	0	0	2	SNHs are defined along two dimensions. Those in the top decile of hospital burden (% of expenses that are uncompensated) nationally are defined as "high burden" hospitals. Those with an adjusted uncompensated care market share (based on % uncompensated care within the hospital's MSA and number of hospitals in the MSA) of at least 2 are "high market share hospitals." These dimensions yield four ca…	Groups 1-4 on descriptive hospital characteristics	4 ordinal categories	Closures and mergers, service changes, organizational and financial changes (e.g., ED/outpatient visits, FTE staff, margins)	1	1	1	0	0	1	0	0	1	0	0	1	0	costs	American Hospital Association (AHA) Annual Survey	/pubmed/16012145	Bazzoli GJ, Kang R, Hasnain-Wynia R, Lindrooth RC.	Health Aff (Millwood). 2005 Jul-Aug;24(4):1047-56.	Health Aff (Millwood). 2005	PMID:16012145	16012145	create date:2005/07/14 | first author:Bazzoli GJ
Hadley J	2004	https://www.ncbi.nlm.nih.gov/pubmed/15333121	Availability of safety net providers and access to care of uninsured persons.	1	0	0	0	0	0	0	0	1	0	0	0	0	0	0	0	0	0	0	2	SNHs are all nonfederal public hospitals and private hospitals with a Medicaid caseload greater than or equal to 1 SD above the state mean.	Used to create covariate for distance to nearest safety net hospital	Safety-net vs. non safety-net	Unmet medical need, delay/postpone needed care, ambulatory visits, emergency room visits, general medical visits, hospital stays	1	0	0	0	0	0	0	1	0	0	1	0	0	ownership status and Medicaid caseload	American Hospital Association (AHA) Annual Survey	/pubmed/15333121	Hadley J, Cunningham P.	Health Serv Res. 2004 Oct;39(5):1527-46.	Health Serv Res. 2004	PMID:15333121 | PMCID:PMC1361082	15333121	create date:2004/08/31 | first author:Hadley J
Burt CW	2004	https://www.ncbi.nlm.nih.gov//pubmed/15181760	Characteristics of emergency departments serving high volumes of safety-net patients: United States, 2000.	1	1	0	0	0	0	0	0	0	0	0	0	0	0	0	0	0	0	0	2	High safety-net burden is defined as meeting any one of the following: 1) greater than 30% of visits expected to have Medicaid as payer, 2) greater than 30% of visits expected to be self-pay (uninsured), or 3) combined Medicaid and uninsured greater than 40% of visits. Low safety-net burden is defined as not meeting any of these criteria.	1) Met one SNH, met both SNH criteria, or NSNH by ED on outcomes; SNH=Met any criteria on probability that ED on outcomes	Safety-net vs. non safety-net	Mean waiting time, mean drug mention rate, other hospital characteristics	1	0	0	0	0	0	0	0	0	1	0	0	0	ED visits	National Hospital Ambulatory Medical Care Survey	/pubmed/15181760	Burt CW, Arispe IE.	Vital Health Stat 13. 2004 May;(155):1-16.	Vital Health Stat 13. 2004	PMID:15181760	15181760	create date:2004/06/09 | first author:Burt CW
Marquis MS	2004	https://www.ncbi.nlm.nih.gov/pubmed/15083100	Recent trends and geographic variation in the safety net.	0	0	0	0	0	0	0	0	1	0	0	0	0	0	0	0	0	0	0	1	SNHs are teaching hospitals and public hospitals.	Safety vs. non used as inclusion criteria	Safety-net vs. non safety-net	Admissions to safety net hospitals per 100 low-income persons, ambulatory visits to safety net hospitals per 100 low-income persons	1	1	1	0	0	1	0	1	0	0	0	0	0	ownership status; teaching status	American Hospital Association (AHA) Annual Survey	/pubmed/15083100	Marquis MS, Rogowski JA, Escarce JJ.	Med Care. 2004 May;42(5):408-15.	Med Care. 2004	PMID:15083100	15083100	create date:2004/04/15 | first author:Marquis MS
Bazzoli GJ	2003	https://www.ncbi.nlm.nih.gov/pubmed/12836905	U.S. hospital industry restructuring and the hospital safety net.	0	0	0	1	1	0	0	0	0	0	0	0	0	0	0	0	0	0	0	2	SNHs are hospitals in the top decile for % of expenses that are uncompensated or hospitals that have an adjusted uncompensated care market share of at least 2.	Safety vs. non on descriptive hospital characteristics and modeled outcomes	Safety-net vs. non safety-net	Adjusted market share, HMO market share, etc.	0	1	1	0	0	1	0	0	1	0	0	1	0	costs	American Hospital Association (AHA) Annual Survey	/pubmed/12836905	Bazzoli GJ, Manheim LM, Waters TM.	Inquiry. 2003 Spring;40(1):6-24.	Inquiry. 2003	PMID:12836905	12836905	create date:2003/07/03 | first author:Bazzoli GJ
Gaskin DJ	1999	https://www.ncbi.nlm.nih.gov/pubmed/12607901	Population characteristics of markets of safety-net and non-safety-net hospitals.	1	1	0	0	1	0	0	1	0	0	0	0	0	0	0	0	0	0	0	4	Urban SNHs are urban hospitals that are members of the National Association of Public Hospitals OR that have a proportion of discharges of patients with Medicaid, charity care, or self-pay as source of payment that is 1 SD above the state mean.	Safety vs. non on descriptive hospital/patient characteristics, outcome, and modeled outcomes	Safety-net vs. non safety-net	Measures of hospital competition, such as the Herfindahl-Hirshman Index and market share, as well as measures of financial status such as total margin and PPS margin	1	0	0	0	0	1	0	1	0	0	1	0	0	discharges and membership status	Not specified "hospital discharge abstracts" and Hospitals in the National Association of Public Health and Hospitals (NAPH)	/pubmed/12607901	Gaskin DJ, Hadley J.	J Urban Health. 1999 Sep;76(3):351-70.	J Urban Health. 1999	PMID:12607901 | PMCID:PMC3456829	12607901	create date:2003/03/01 | first author:Gaskin DJ
Zuckerman S	2001	https://www.ncbi.nlm.nih.gov/pubmed/11463072	How did safety-net hospitals cope in the 1990s?	0	0	0	1	1	0	0	0	0	0	0	0	0	0	0	0	0	0	0	2	SNHs are defined along two dimensions. Those in the top decile of hospital burden (% of expenses that are uncompensated) nationally are defined as "high burden" hospitals. Those with an adjusted uncompensated care market share (based on % uncompensated care within the hospital's MSA and number of hospitals in the MSA) of at least 2 are "high market share hospitals." These dimensions yield four ca…	By groupings on hospital characteristics and outcomes	4 ordinal categories	Closures and mergers, service changes, organizational and financial changes (e.g., ED/outpatient visits, FTE staff, margins)	1	1	1	0	0	1	0	0	1	0	0	1	0	costs	American Hospital Association (AHA) Annual Survey	/pubmed/11463072	Zuckerman S, Bazzoli G, Davidoff A, LoSasso A.	Health Aff (Millwood). 2001 Jul-Aug;20(4):159-68. No abstract available.	Health Aff (Millwood). 2001	PMID:11463072	11463072	create date:2001/07/21 | first author:Zuckerman S
Gaskin DJ	2001	https://www.ncbi.nlm.nih.gov/pubmed/11324742	Are urban safety-net hospitals losing low-risk Medicaid maternity patients?	1	1	0	0	1	0	0	1	0	0	0	0	0	0	0	0	0	0	0	4	A hospital is defined as a safety net hospital in this study if it is 1) a member of the National Association of Public Hospitals and Health Systems (NHPH) or 2) has a proportion of "low-income" patient discharges that is higher than 1 SD from the mean proportion for urban hospitals in the hospital's state during 1991.	Safety vs. non used as inclusion criteria	Safety-net vs. non safety-net	Risk status, as assessed by the presence of comorbidities at discharge, and the ratio of Medicaid to self-pay/charity patients	0	0	0	0	0	1	0	1	0	0	1	0	0	discharges and membership status	Hospitals in the National Association of Public Health and Hospitals (NAPH) (now called America's Essential Hospitals); Hospital discharge data: Bureau of Health Professions' Area Resource File; InterStudy Competitive Edge; and MEDSTAT Group/Inforum	/pubmed/11324742	Gaskin DJ, Hadley J, Freeman VG.	Health Serv Res. 2001 Apr;36(1 Pt 1):25-51.	Health Serv Res. 2001	PMID:11324742 | PMCID:PMC1089214	11324742	create date:2001/04/28 | first author:Gaskin DJ
Gautam K	1997	https://www.ncbi.nlm.nih.gov/pubmed/10177079	An empirical comparison of rural and urban safety-net hospitals.	1	0	0	0	0	0	0	0	1	0	0	0	0	0	0	0	0	0	0	2	The study defined a category of "urban safety net hospitals" -- institutions that were not teaching hospitals, were located in an urban area, and had at least 20% of inpatient days accounted for by Medicaid in 1990-92.	SNH vs. NSNH and SNH vs. rural on hospital characteristics	Safety-net vs. non safety-net	No outcome. However, variables in five classes were analyzed: institutional (e.g., type of ownership), financial (e.g., average cost per discharge), operating (e.g., length of stay), staffing (e.g., physicians per bed), and relating to managed care (e.g., whether the hosp. had an HMO)	1	1	1	0	0	1	0	1	0	1	0	0	0	patient days	American Hospital Association (AHA) Annual Survey and HCIA reports and Council on Teaching Hospitals member list	/pubmed/10177079	Gautam K, Campbell C, Barrington B.	J Health Hum Serv Adm. 1997 Fall;20(2):217-29.	J Health Hum Serv Adm. 1997	PMID:10177079	10177079	create date:1998/03/03 | first author:Gautam K
Fishman LE	1997	https://www.ncbi.nlm.nih.gov/pubmed/9248167	What types of hospitals form the safety net?	0	0	0	1	1	0	0	0	0	0	0	0	0	0	0	0	0	0	0	2	SNHs are community hospitals in the top decile of uncompensated care (bad debt + charity care). Non-SNHs are all other deciles.	By deciles of uncompensated care ratio on outcomes; top 10% vs. bottom 90% on hospital characteristics	10 ordinal categories	The goal of the article was to elucidate the characteristics of SNHs, for domains including location, ownership, GME involvement, % of operating expenses that is uncompensated, % of patient care revenue, average total margin, and percent with negative total margin	0	0	0	0	0	1	0	0	1	0	0	0	0	costs	American Hospital Association (AHA) Annual Survey	/pubmed/9248167	Fishman LE.	Health Aff (Millwood). 1997 Jul-Aug;16(4):215-22.	Health Aff (Millwood). 1997	PMID:9248167	9248167	create date:1997/07/01 | first author:Fishman LE
Atkinson G	1997	https://www.ncbi.nlm.nih.gov/pubmed/9248169	State trends in hospital uncompensated care	0	0	0	1	1	0	0	0	0	0	0	0	0	0	0	0	0	0	0	2	SNHs are either primary safety net hospitals (the hospital, in a county with at least 5 hospitals, with the highest ratio of uncompensated care market share to overall market share, aka "commitment ratio"), or secondary SNHs (all hospitals with a commitment ratio of 1.25 or higher).	Safety vs. non used as inclusion criteria	Safety-net vs. non safety-net	The safety-net designation was used to observe trends in safety-net hospitals' market share of uncompensated care, by state and by year.	0	0	0	0	0	1	0	0	0	0	0	1	0	costs	Not specified: "formal state hospital disclosure systems…or state agencies that supervise rate setting and free care pools" for seven states	/pubmed/9248169	Atkinson G, Helms WD, Needleman J	Health Aff (Millwood). 1997 Jul-Aug;16(4):233-41.	Health Aff (Millwood). 1997	PMID:9248169	9248169	create date:1997/07/01 | first author:Atkinson G
